# Supplementary material for: Interpreting SNP heritability in admixed populations
Source: bioRxiv. 2025 Apr 8:2023.08.04.551959. Originally published 2023 Aug 4. Preprint. [Version 4] doi: 10.1101/2023.08.04.551959 (PMC10418213; doi:10.1101/2023.08.04.551959)
Supplement: Supplement 1 [file media-1.xlsx]

## Sheet: README
This file contains the information and summary statistics of 26 quantitative traits used to calculate variance component in Fig8 and FigS5.
S1a_TraitINFO	This table describes the information of all 26 quantitative traits including the original paper and link to download the original dataset. AoU codes are also listed.
S1b_VgCI	This table is the genetic variance decomposition used to plot Fig8.
Summary statistics	All the rest sheets labelled with the trait name and the genome assembly: include the summary statistics to calculate data within S1b.
SNP	Variant in CHR:POS format, the genome assembly is labelled in the sheet name.
A1	Effect allele
CHR	Chromosome
A2	Alternative allele
AF_EUR	Allele frequency in CEU 1KG
NCHROBS_EUR	Number of observation in CEU 1KG
AF_AFR	Allele frequency in YRI 1KG
NCHROBS_AFR	Number of observation in YRI 1KG
BETA	effect size

## Sheet: S1a_TraitINFO
Group	#Trait	Trait	Study	#loci(AFTER CLUMP)	#loci(remove D/I, duplication, exclude unmatched alleles)	#loci (remove alleles in a chr in large LD, or with abnormal large beta)	Population	link to paper	link of data	memo	AoU code	AoU unit	AoU note
Anthropometric	4	Skin Pigmentation	Lona-Durazo el al 2019	9	8		multi	https://bmcgenomdata.biomedcentral.com/articles/10.1186/s12863-019-0765-5	https://www.ebi.ac.uk/gwas/publications/31315583
		Height	Yengo et al 2022	8893	8893		multi	https://www.nature.com/articles/s41586-022-05275-y	https://www.ebi.ac.uk/gwas/studies/GCST90245848		8302-2	inch (US), centimeter, inches, etc	removed one extreme 22ft outlier
		BMI	Hoffmann et al 2018	184	179		multi	https://doi.org/10.1534/genetics.118.301479	https://www.ebi.ac.uk/gwas/studies/GCST006368		39156-5	kg/m^2
		Birth Weigt	Warrington et al 2019	296	295		multi	https://www.nature.com/articles/s41588-019-0403-1	http://egg-consortium.org/birth-weight-2019.html
Blood pressure	3	SBP	Surendran et al 2020	427	427		multi	https://www.nature.com/articles/s41588-020-00713-x	https://www.ebi.ac.uk/gwas/publications/33230300	systolic blood pressure (SBP)	8480-6	millimeter mercury column, etc
		DBP		453	453					diastolic blood pressure (DBP)	8462-4	millimeter mercury column, etc
		PP		380	380					pulse pressure (PP)
Lipids	4	HDL	Graham et al 2021	400	382		multi	https://www.nature.com/articles/s41586-021-04064-3	https://www.ebi.ac.uk/gwas/publications/34887591	high-density lipoprotein cholesterol (HDL)	2085-9	mg/dl, mmol/l, etc
		LDL		426	422					low-density lipoprotein cholesterol (LDL)	13457-7	mg/dl, mmol/l, etc
		TG		397	383					triglycerides (TGs)	2571-8	mg/dl, ngl/dl, etc	removed 5 extreme outliers, incorrect unit label
		TC		477	468					total cholesterol (TC)	2093-3	mg/dl, mmol/l, etc
Blood cell	15	RBC	Chen et al., 2020	471	452		multi	https://doi.org/10.1016/j.cell.2020.06.045	https://www.ebi.ac.uk/gwas/publications/32888493	red blood cells count (RBC)	789-8	10*6/ml, 10*12/L, etc	removed 6 outliers, incorrect unit label
		HGB		386	366					hemoglobin concentration (HGB)	718-7	g/dl, g/L, etc	removed 2 outliers that were >1000, and 245 incorrect unit label
		HCT		371	358					hematocrit (HCT)	4544-3	percent, ml/dl, etc
		MCH		404	392	380				mean corpuscular hemoglobin (MCH)	785-6	pg, mg, etc
		MCV		453	434					mean corpuscular volume (MCV)	787-2	femtoliter, u/m3, etc	removed 52 outliers, incorrect unit label
		MCHC		177	164					mean corpuscular hemoglobin concentration (MCHC)	786-4	g/dl, percent, etc
		RDW		350	336					RBC distribution width (RDW)
		WBC		488	478	409				total white blood cell count (WBC)	6690-2	10*3/ml, 10*9/L, etc	removed 1 outlier, incorrect unit label
		NEU		383	368	321				neutrophil count (NEU)	751-8	10*3/ml, 10*9/L, etc	removed 244 points >20, incorrect unit label
		LYM		437	421					lymphocyte count (LYM)	731-0	10*3/ml, 10*9/L, etc	removed 307 outliers, incorrect unit label
		MON		413	409	360				monocyte count (MON)	742-7	10*3/ml, 10*9/L, etc	removed 284 outliers, incorrect unit label
		BAS		148	143	142				basophil count (BAS)	704-7	10*3/mL, 10*9/L, etc
		EOS		350	338					eosinophil count (EOS)	711-2	10*3/mL, 10*9/L, etc
		PLT		551	532					platelet count (PLT)	777-3	10*3/ml, 10*9/L, etc	removed 2 extreme outliers, incorrect unit label
		MPV		397	390					mean platelet volume (MPV)

## Sheet: S1b_VgCI
vg1_avg	vg2_avg	vg3_avg	vg4_avg	vg1_CI95l	vg1_CI95r	vg2_CI95l	vg2_CI95r	vg3_CI95l	vg3_CI95r	vg4_CI95l	vg4_CI95r	nloci	trait
0.0668055	0.130443	0.0131384	0.134797	0.0520106	0.08869	0.0954414	0.168561	0.00961298	0.0169776	0.105836	0.162135	8	SkinPigmentation
0.381639	0.0312889	0.00315146	0.0256017	0.380325	0.383262	0.0310327	0.0315603	0.00312565	0.00317879	0.0216196	0.0302963	8893	Height
0.0320669	0.00220447	0.000222037	-0.000218455	0.0306569	0.0333092	0.00205744	0.00234341	0.000207228	0.000236031	-0.000346539	-4.00671e-05	179	BMI
0.0440094	0.00260603	0.000262483	-0.000432622	0.0426183	0.0452472	0.00243363	0.00276882	0.000245119	0.000278879	-0.000522524	-0.000296941	295	BirthWeight
0.0329767	0.00204348	0.000205822	-0.000355746	0.0322291	0.0337782	0.0019611	0.00212308	0.000197524	0.00021384	-0.000403086	-0.00024905	427	SBP
0.0360816	0.00253313	0.00025514	-0.000502358	0.035372	0.0367589	0.00246219	0.00261719	0.000247995	0.000263607	-0.000522354	-0.00046902	453	DBP
0.0272735	0.00195438	0.000196848	0.000403595	0.0267228	0.0277936	0.00182994	0.00213089	0.000184314	0.000214626	0.000173659	0.000673424	380	PP
0.115006	0.00763527	0.000769034	0.00908165	0.11205	0.118912	0.00731366	0.00802398	0.000736641	0.000808186	0.00779614	0.0102833	382	HDL
0.166179	0.00735126	0.000740428	0.00721689	0.162526	0.170757	0.00683016	0.0078625	0.000687942	0.000791921	0.00562346	0.00839626	422	LDL
0.099894	0.0038927	0.000392078	0.000233554	0.0975355	0.102177	0.00378415	0.0040132	0.000381144	0.000404214	-5.40034e-05	0.000595427	383	TG
0.148752	0.007815	0.000787137	0.000736273	0.145191	0.152533	0.0073313	0.00836517	0.000738418	0.000842551	-1.77505e-05	0.00154303	468	TC
0.135719	0.012564	0.00126546	-0.000570725	0.127596	0.145891	0.0105669	0.0149903	0.00106431	0.00150984	-0.00107635	-6.28897e-06	452	RBC
0.0752824	0.00540754	0.000544655	0.00076473	0.0730746	0.0775206	0.00504575	0.00571393	0.000508215	0.000575514	0.000279809	0.00127301	366	HGB
0.0366034	0.00188622	0.000189983	-0.000371073	0.035035	0.0380556	0.00171708	0.00206493	0.000172947	0.000207983	-0.000406082	-0.000323896	142	BAS
0.0682265	0.00398072	0.000400943	-0.000719432	0.0669305	0.069564	0.00380429	0.0041707	0.000383173	0.000420078	-0.000806019	-0.000584368	356	HCT
0.185418	0.0169618	0.00170841	0.00794287	0.181642	0.189083	0.0162573	0.0176296	0.00163746	0.00177568	0.00646397	0.00942381	380	MCH
0.231833	0.0188179	0.00189537	-0.00314411	0.210584	0.25576	0.0158805	0.0219926	0.0015995	0.00221513	-0.00358707	-0.00274935	434	MCV
0.0753361	0.00749878	0.000755286	8.96144e-05	0.0707748	0.0791726	0.00684377	0.00813523	0.000689314	0.000819391	-0.000158047	0.00041192	164	MCHC
0.118074	0.00932526	0.000939252	-0.00175356	0.115814	0.121265	0.00875947	0.00993097	0.000882265	0.00100026	-0.00185702	-0.00161985	336	RDW
0.0906343	0.181777	0.0183088	-0.0176704	0.0885929	0.0926345	0.165455	0.200444	0.0166649	0.020189	-0.0195252	-0.0158201	409	WBC
0.104087	0.26854	0.0270477	-0.0246017	0.0946009	0.114076	0.24506	0.289389	0.0246827	0.0291477	-0.0272566	-0.0217258	321	NEU
0.0948621	0.00673996	0.000678858	-0.00102081	0.0931242	0.0973649	0.00647931	0.00698674	0.000652605	0.000703713	-0.00124789	-0.000760633	421	LYM
0.113015	0.0431096	0.00434206	-0.000888936	0.111511	0.114645	0.0357595	0.0533044	0.00360174	0.00536889	-0.00183273	9.38801e-05	360	MON
0.0993436	0.00528802	0.000532616	-0.000905054	0.0971483	0.101877	0.00515118	0.00542819	0.000518833	0.000546734	-0.00100296	-0.000794034	338	EOS
0.165893	0.00839359	0.000845413	-0.00159559	0.159855	0.172846	0.00816333	0.00868564	0.000822221	0.000874828	-0.00169855	-0.001444	532	PLT
0.23657	0.0107529	0.00108305	-0.00202351	0.22319	0.25363	0.0102216	0.0114181	0.00102953	0.00115004	-0.00213972	-0.00191465	390	MPV

## Sheet: SkinPigmentation-GRCh38
SNP	A1	CHR	A2	AF_EUR	NCHROBS_EUR	AF_AFR	NCHROBS_AFR	BETA	SD
11:88881156	T	11	A	0.3074	244	0	240	-0.247758	0.0408163
15:27613262	T	15	C	0.1721	244	0.6292	240	0.182124	0.0306122
15:28038295	G	15	A	0	244	0.8625	240	0.212961	0.0331633
15:28873638	A	15	G	0.09016	244	0.675	240	0.228791	0.0357143
15:29133733	A	15	G	0.9877	244	0.2458	240	-0.231106	0.0357143
15:48134287	G	15	A	0	244	0.9875	240	0.402639	0.0510204
19:3565601	C	19	T	0.02869	244	0.8292	240	0.197	0.0357143
5:33951011	T	5	G	0.9631	244	0.04583	240	-0.321312	0.0484694

## Sheet: Height-GRCh38
SNP	CHR	A1	A2	AF_EUR	NCHROBS_EUR	AF_AFR	NCHROBS_AFR	BETA	SD
10:100045685	10	T	C	0.3934	244	0.45	240	-0.0143	0.0007
10:100157609	10	A	G	0.04918	244	0.7083	240	0.0095	0.001
10:100315722	10	A	G	0.1967	244	0.7958	240	0.0048	0.0008
10:100515970	10	C	T	0.2008	244	0.1708	240	-0.0145	0.0008
10:100685137	10	C	T	0.2418	244	0.004167	240	-0.0054	0.0008
10:100811803	10	A	G	0.2623	244	0.8708	240	-0.0048	0.0007
10:100872865	10	G	A	0.6148	244	0.3458	240	0.0038	0.0007
10:100901147	10	C	A	0.582	244	0.1917	240	0.0176	0.0008
10:101279507	10	C	A	0.3525	244	0.4833	240	-0.0063	0.0007
10:101696052	10	C	T	0.3484	244	0.3875	240	0.0062	0.0008
10:10209947	10	A	G	0.2582	244	0.1583	240	-0.0046	0.0007
10:102119295	10	T	C	0.1967	244	0.3458	240	-0.0069	0.0009
10:102463871	10	C	T	0.5369	244	0.5083	240	0.015	0.0008
10:102748445	10	A	G	0.5164	244	0.5625	240	-0.0138	0.0008
10:103231176	10	G	A	0.03279	244	0.2875	240	-0.0135	0.0017
10:103375562	10	T	C	0.5082	244	0.2417	240	0.0173	0.0009
10:103611295	10	G	A	0.4508	244	0.3958	240	0.0117	0.0007
10:103714894	10	G	A	0.1721	244	0.7792	240	0.0123	0.0008
10:103862101	10	C	T	0.459	244	0.6458	240	0.012	0.0007
10:104710203	10	G	A	0.1803	244	0.2	240	-0.006	0.0007
10:10498201	10	T	C	0.6967	244	0.07917	240	-0.0039	0.0007
10:105809058	10	C	T	0.6107	244	0.05417	240	0.0044	0.0006
10:107545643	10	A	G	0.2336	244	0.09167	240	-0.005	0.0007
10:10881888	10	T	A	0.4672	244	0.1833	240	0.0076	0.0006
10:109390880	10	C	A	0	244	0.6958	240	0.0181	0.0031
10:10955350	10	A	G	0.4672	244	0.01667	240	0.0038	0.0007
10:110204518	10	T	C	0.06967	244	0.004167	240	0.0103	0.001
10:110286442	10	T	G	0.02869	244	0.0125	240	-0.0093	0.0015
10:110539913	10	G	A	0.1967	244	0.5833	240	0.0053	0.0007
10:110638257	10	G	T	0.1066	244	0.4333	240	-0.0053	0.0009
10:110777976	10	G	A	0.09016	244	0	240	-0.0058	0.001
10:110810485	10	C	T	0.3852	244	0.1	240	0.004	0.0007
10:110966734	10	A	T	0.06557	244	0.2333	240	-0.0136	0.0012
10:112180571	10	T	C	0.2828	244	0.02917	240	-0.0132	0.0007
10:112249254	10	T	C	0.7254	244	0.2042	240	-0.0091	0.0007
10:112446925	10	T	C	0.08197	244	0.04583	240	-0.0105	0.001
10:112532544	10	A	G	0.08197	244	0.1625	240	-0.0087	0.001
10:112952224	10	A	G	0.5	244	0.3375	240	0.0149	0.0007
10:113127963	10	C	T	0.1885	244	0.05417	240	-0.011	0.0008
10:113139155	10	C	A	0.09426	244	0.008333	240	0.0145	0.0012
10:113182519	10	T	C	0.791	244	0.1667	240	0.0043	0.0007
10:113382501	10	C	G	0.1025	244	0.1625	240	0.0086	0.001
10:113654925	10	T	C	0.08197	244	0	240	-0.0075	0.0011
10:114033028	10	G	A	0.3402	244	0.4125	240	-0.0131	0.0007
10:114287677	10	G	C	0.1762	244	0.6583	240	-0.0053	0.0008
10:114372704	10	G	T	0.5615	244	0.2417	240	0.0097	0.0007
10:115673501	10	T	C	0.3443	244	0.3167	240	0.0059	0.0007
10:116173561	10	C	T	0.3402	244	0.3542	240	-0.004	0.0006
10:116208818	10	A	G	0.5287	244	0.175	240	0.0071	0.0006
10:116750088	10	C	T	0.1639	244	0.7375	240	0.0054	0.0008
10:116892371	10	C	T	0.7377	244	0.175	240	-0.0056	0.0007
10:117144984	10	T	C	0.5861	244	0.1542	240	-0.005	0.0006
10:117284043	10	T	C	0.06967	244	0	240	-0.0098	0.0014
10:117302364	10	C	G	0.1352	244	0.5125	240	0.0081	0.0008
10:117556314	10	T	G	0.582	244	0.2083	240	-0.0099	0.0007
10:118265079	10	G	A	0.4426	244	0.2333	240	-0.0055	0.0006
10:118667288	10	C	G	0.5	244	0.3458	240	-0.0099	0.0006
10:11867897	10	T	G	0.1844	244	0.2	240	0.0147	0.0008
10:118697400	10	C	T	0	244	0.1917	240	0.0166	0.0028
10:118730878	10	C	T	0.6762	244	0.3167	240	-0.0043	0.0007
10:119090652	10	G	A	0.541	244	0.4542	240	-0.0049	0.0006
10:119193162	10	A	C	0.09426	244	0.225	240	0.0224	0.001
10:11920267	10	G	A	0.07377	244	0	240	0.0158	0.0012
10:119278440	10	T	C	0.2746	244	0.05	240	0.0063	0.0007
10:119370285	10	A	G	0.2172	244	0.07083	240	0.0265	0.0008
10:119770053	10	A	G	0.04508	244	0.01667	240	-0.0093	0.0014
10:11978197	10	C	T	0.1557	244	0.3625	240	-0.0104	0.001
10:119844062	10	A	G	0.1311	244	0.1375	240	-0.0209	0.0012
10:119925504	10	C	T	0.2172	244	0.05417	240	-0.0148	0.0008
10:1208201	10	T	C	0.2869	244	0.5292	240	-0.0045	0.0007
10:121112249	10	C	T	0.1311	244	0.06667	240	0.0062	0.0008
10:121458867	10	G	C	0.4303	244	0.02083	240	-0.0063	0.0007
10:121665790	10	A	G	0.06148	244	0.3292	240	-0.0175	0.0014
10:121673138	10	A	G	0.1475	244	0.004167	240	-0.0097	0.0009
10:121703845	10	T	C	0.07787	244	0.02917	240	0.0101	0.0012
10:12173181	10	T	C	0.5451	244	0.4542	240	-0.0094	0.0007
10:121828217	10	C	T	0.1025	244	0.1375	240	0.0097	0.0012
10:122116457	10	G	A	0.123	244	0.6792	240	0.0049	0.0009
10:122301986	10	T	C	0.25	244	0.225	240	-0.0056	0.0007
10:122407996	10	T	C	0.418	244	0.2792	240	0.02	0.0006
10:122471096	10	A	C	0.1107	244	0.0125	240	-0.0259	0.0011
10:123106930	10	T	C	0.2746	244	0.1667	240	-0.0047	0.0007
10:123121986	10	T	C	0.377	244	0.4833	240	0.0041	0.0007
10:123313235	10	T	C	0.1844	244	0.05833	240	-0.0126	0.0008
10:123462759	10	T	C	0.1107	244	0.04583	240	0.0053	0.001
10:123706533	10	T	C	0.3525	244	0.06667	240	-0.0038	0.0006
10:12406089	10	A	G	0.04918	244	0.04167	240	0.01	0.0013
10:124069303	10	A	C	0.3443	244	0.25	240	-0.0036	0.0007
10:124396546	10	C	T	0.332	244	0.2208	240	0.008	0.0007
10:124480293	10	C	T	0.2213	244	0.04583	240	-0.0061	0.0009
10:124529851	10	G	A	0.6721	244	0.2875	240	-0.0064	0.0008
10:124592104	10	T	C	0.25	244	0.08333	240	-0.0185	0.0009
10:124603590	10	C	T	0.02049	244	0.175	240	-0.012	0.0015
10:124855424	10	T	C	0.291	244	0.3417	240	-0.0176	0.0008
10:124928600	10	C	T	0.168	244	0.004167	240	-0.0108	0.0011
10:124960438	10	A	G	0.1598	244	0.2333	240	0.0181	0.0011
10:125014245	10	A	G	0.08607	244	0	240	-0.013	0.0013
10:12505385	10	C	T	0.2951	244	0.07917	240	-0.0045	0.0007
10:125157962	10	T	C	0.2828	244	0.6875	240	0.0144	0.0007
10:126033853	10	G	A	0.2951	244	0.1625	240	-0.0164	0.0007
10:126055730	10	G	A	0.1107	244	0	240	0.0089	0.0013
10:126141451	10	G	C	0.2418	244	0.275	240	-0.0096	0.0008
10:126256024	10	C	T	0.6189	244	0.2208	240	0.0065	0.0007
10:126365185	10	T	C	0.4836	244	0.3458	240	-0.0058	0.0006
10:126456530	10	T	C	0.4713	244	0.4875	240	0.0044	0.0007
10:127227925	10	G	A	0.1475	244	0	240	0.0074	0.0009
10:127799118	10	A	G	0.127	244	0.1917	240	0.0058	0.0009
10:12784034	10	A	G	0.2377	244	0.2	240	0.0176	0.0007
10:12794840	10	T	C	0.4139	244	0.5708	240	-0.0045	0.0006
10:127997824	10	C	T	0.3443	244	0.0875	240	0.0043	0.0006
10:128103483	10	T	C	0.2418	244	0.05417	240	-0.0085	0.0007
10:128841034	10	T	G	0.5246	244	0.2167	240	-0.0036	0.0006
10:128917125	10	G	A	0.3197	244	0.5	240	-0.0053	0.0007
10:12901973	10	T	C	0.332	244	0.05833	240	-0.0433	0.001
10:129043829	10	C	T	0.1926	244	0.004167	240	0.0066	0.0008
10:12925801	10	C	T	0.06967	244	0.03333	240	-0.026	0.0013
10:12926854	10	C	G	0.08607	244	0.1167	240	-0.0073	0.001
10:129297856	10	T	C	0.1475	244	0.01667	240	-0.0058	0.001
10:129316250	10	C	T	0.3443	244	0.2083	240	0.0043	0.0007
10:129638297	10	G	A	0.377	244	0.3667	240	-0.015	0.0007
10:129769285	10	T	C	0.1639	244	0.4625	240	0.0057	0.0008
10:129954746	10	A	G	0.2295	244	0.1	240	-0.0101	0.0008
10:130135335	10	C	T	0.209	244	0.0375	240	-0.0053	0.0008
10:13127066	10	A	G	0.2869	244	0.1083	240	0.0041	0.0007
10:131916245	10	A	G	0.3648	244	0.1208	240	-0.007	0.0007
10:132414774	10	G	A	0.1557	244	0.2292	240	-0.0099	0.0009
10:132428693	10	G	A	0.541	244	0.6333	240	0.0046	0.0007
10:132645884	10	G	A	0.2295	244	0.075	240	-0.0064	0.001
10:13341011	10	C	T	0.05328	244	0.55	240	-0.0064	0.0011
10:13713544	10	T	C	0.2746	244	0.3375	240	-0.0061	0.0007
10:13932452	10	G	T	0.2664	244	0.1833	240	-0.004	0.0007
10:14075155	10	A	T	0.2213	244	0.008333	240	0.008	0.0007
10:14567488	10	T	C	0.2049	244	0.5292	240	-0.0065	0.0008
10:14683692	10	G	A	0.291	244	0.06667	240	0.0043	0.0007
10:15161276	10	T	C	0.3156	244	0.3083	240	0.008	0.0007
10:15210398	10	T	C	0.4344	244	0.004167	240	0.0044	0.0007
10:15521451	10	T	C	0.6803	244	0.05	240	0.0039	0.0007
10:16650016	10	C	G	0.4098	244	0.1208	240	0.0038	0.0006
10:1686832	10	T	C	0.4262	244	0.3333	240	0.0121	0.0006
10:17008964	10	A	C	0.373	244	0.2417	240	-0.0039	0.0006
10:17114152	10	A	G	0.3525	244	0.1625	240	-0.0059	0.0007
10:17563012	10	A	G	0.2418	244	0	240	0.0064	0.0008
10:17708969	10	G	T	0.08607	244	0	240	-0.0092	0.0014
10:178315	10	T	C	0.3525	244	0	240	-0.0053	0.0007
10:18134451	10	T	C	0.6107	244	0.45	240	-0.0078	0.0006
10:18260087	10	G	A	0.4672	244	0.2917	240	-0.0043	0.0006
10:18518128	10	G	A	0.2459	244	0.1792	240	0.0098	0.0008
10:20076777	10	A	T	0.1762	244	0.6625	240	-0.0051	0.0008
10:20479169	10	A	G	0.05738	244	0.2167	240	-0.0076	0.0013
10:21432829	10	G	A	0.209	244	0.7958	240	-0.0118	0.0007
10:21544227	10	G	A	0.209	244	0.1833	240	-0.0077	0.0008
10:22132325	10	A	G	0.06148	244	0	240	0.0161	0.0013
10:2216319	10	C	A	0.168	244	0.04583	240	-0.0049	0.0009
10:22549460	10	C	A	0.3852	244	0.05833	240	0.0157	0.0008
10:23240529	10	A	G	0.2418	244	0.008333	240	0.0055	0.0007
10:23434492	10	C	T	0.0123	244	0.3208	240	-0.0147	0.0023
10:23512626	10	T	C	0.3279	244	0.4042	240	0.0116	0.0007
10:24392221	10	T	C	0.6107	244	0.1083	240	0.0071	0.0006
10:24463399	10	G	A	0.09426	244	0.004167	240	0.0071	0.0011
10:24668977	10	C	G	0	244	0.1292	240	-0.0182	0.0033
10:24789949	10	A	G	0.4754	244	0.2458	240	0.0075	0.0007
10:24889935	10	A	G	0.1803	244	0	240	0.02	0.0009
10:25074199	10	T	C	0.3852	244	0.6833	240	0.0075	0.0008
10:25160819	10	A	G	0.06557	244	0.4333	240	-0.0087	0.001
10:25412412	10	G	C	0.7336	244	0.5167	240	-0.0056	0.0007
10:26429632	10	A	G	0.4139	244	0.4417	240	-0.0041	0.0006
10:26774895	10	T	C	0.1107	244	0.3125	240	0.0078	0.001
10:27261032	10	T	C	0.01639	244	0.6167	240	-0.0109	0.0013
10:27405835	10	T	C	0.07787	244	0.1375	240	-0.0188	0.0014
10:27585960	10	A	G	0.2008	244	0.4042	240	0.0104	0.0008
10:27621319	10	C	T	0.3279	244	0.1458	240	0.0216	0.0008
10:27824604	10	T	C	0.8156	244	0.2583	240	0.0054	0.0008
10:27898852	10	A	G	0.5574	244	0.1458	240	0.0104	0.0007
10:28146986	10	C	T	0.1926	244	0.4417	240	-0.0072	0.0007
10:28172111	10	T	C	0.05738	244	0.4	240	-0.0153	0.0011
10:28332578	10	C	G	0.08607	244	0.2167	240	-0.0112	0.0012
10:28652298	10	T	C	0.2787	244	0.02083	240	-0.0105	0.0007
10:28721659	10	T	C	0.4262	244	0.2875	240	0.0039	0.0007
10:28808141	10	C	T	0.1434	244	0.025	240	0.0082	0.0011
10:28944231	10	G	A	0.2992	244	0.3833	240	0.0061	0.0007
10:29152431	10	G	A	0.5369	244	0.25	240	0.0112	0.0006
10:29219660	10	A	G	0.2336	244	0.05833	240	0.0101	0.0008
10:29273001	10	C	T	0.008197	244	0.07917	240	-0.0157	0.0026
10:29273531	10	C	T	0.2992	244	0.05833	240	-0.0051	0.0007
10:29480718	10	A	G	0.1557	244	0.01667	240	-0.013	0.0011
10:29763623	10	C	T	0.2828	244	0.55	240	-0.0047	0.0007
10:29857047	10	T	G	0.3566	244	0.07917	240	0.006	0.0007
10:30011491	10	A	G	0.4713	244	0.02917	240	0.0065	0.0007
10:30066264	10	A	G	0.1352	244	0.008333	240	0.0071	0.0009
10:30183135	10	G	C	0.709	244	0.075	240	0.0147	0.0007
10:30607902	10	G	A	0.3443	244	0.5583	240	0.0046	0.0007
10:30697771	10	T	C	0.291	244	0.075	240	0.0049	0.0007
10:30813635	10	T	C	0.2664	244	0.2125	240	0.0092	0.0008
10:30829167	10	C	T	0.377	244	0.1125	240	0.0124	0.0007
10:31075692	10	T	C	0.2746	244	0.1333	240	0.0092	0.0008
10:31157440	10	C	G	0.09016	244	0.2625	240	-0.0141	0.0011
10:3118939	10	C	T	0.291	244	0.4292	240	0.0054	0.0007
10:3124029	10	A	G	0.4672	244	0.4125	240	0.0077	0.0007
10:3148073	10	G	A	0.5123	244	0.3083	240	-0.0119	0.0006
10:31627761	10	C	T	0.3811	244	0.004167	240	0.0072	0.0007
10:31871591	10	C	A	0.3074	244	0.2125	240	-0.0101	0.0008
10:32330644	10	C	A	0.1393	244	0	240	0.0198	0.001
10:33177638	10	T	C	0.08607	244	0.1833	240	0.0059	0.0009
10:33295203	10	C	T	0.4713	244	0.1	240	0.004	0.0006
10:34167581	10	G	C	0.2787	244	0.008333	240	0.008	0.0008
10:34281774	10	T	C	0.1352	244	0.06667	240	-0.0155	0.0011
10:34467788	10	T	C	0.02459	244	0	240	0.015	0.0021
10:3465547	10	T	G	0.1189	244	0.4667	240	-0.0081	0.0009
10:34885827	10	T	A	0.2172	244	0.6833	240	-0.0084	0.0008
10:35647825	10	T	C	0.7992	244	0.1667	240	0.0073	0.0007
10:35728453	10	C	T	0.06148	244	0.3	240	-0.007	0.0013
10:35929025	10	C	T	0.377	244	0.5042	240	-0.0079	0.0006
10:36164981	10	A	G	0.05328	244	0.1292	240	0.008	0.0013
10:3647065	10	G	A	0.1189	244	0.09583	240	0.0062	0.001
10:36521282	10	A	G	0.377	244	0.5875	240	-0.006	0.0006
10:36689457	10	A	G	0.418	244	0.1958	240	0.0049	0.0006
10:3779369	10	A	G	0.4098	244	0.01667	240	0.0097	0.0008
10:38136837	10	T	C	0.4959	244	0.5042	240	-0.0076	0.0007
10:42594517	10	G	A	0.1434	244	0.4083	240	-0.0077	0.0009
10:43183348	10	T	C	0.2869	244	0.004167	240	0.0153	0.0008
10:43518851	10	T	C	0.2828	244	0.3375	240	0.0061	0.0008
10:43568565	10	G	A	0.5	244	0.5292	240	0.0074	0.0007
10:4459732	10	C	T	0.7377	244	0.4958	240	-0.0049	0.0007
10:45588052	10	T	G	0.3402	244	0.4583	240	-0.0053	0.0007
10:48405754	10	A	G	0.01639	244	0.1292	240	0.0171	0.0019
10:48585261	10	A	G	0.25	244	0.55	240	-0.0059	0.0007
10:48897362	10	A	G	0.03689	244	0	240	0.0082	0.0015
10:49132704	10	T	A	0.4139	244	0.0125	240	0.0064	0.0006
10:4921135	10	T	C	0.127	244	0.1	240	-0.0357	0.001
10:49302477	10	T	G	0.4467	244	0.5375	240	-0.0087	0.0006
10:494742	10	C	T	0.004098	244	0.07917	240	0.0122	0.0022
10:49664200	10	A	G	0.1107	244	0.2792	240	0.0058	0.001
10:49760749	10	T	G	0.3279	244	0.3583	240	-0.0055	0.0007
10:50242548	10	A	G	0.4467	244	0.008333	240	0.0044	0.0006
10:50402493	10	T	C	0.2049	244	0.2125	240	-0.0081	0.0008
10:50790254	10	T	C	0.5205	244	0.05417	240	0.0063	0.0007
10:50972159	10	T	C	0.03689	244	0	240	0.0144	0.0019
10:51029595	10	T	C	0.1352	244	0.06667	240	0.0078	0.0011
10:51053973	10	C	T	0.1885	244	0.2125	240	0.0209	0.0009
10:51089969	10	A	C	0.04508	244	0.05417	240	0.0201	0.0019
10:51249710	10	G	A	0.04508	244	0.175	240	0.0118	0.0013
10:51429317	10	G	A	0.3197	244	0.2458	240	0.0065	0.0007
10:51529668	10	A	G	0.3238	244	0.2542	240	0.0185	0.0008
10:52011325	10	G	A	0.2377	244	0.3042	240	0.0066	0.0007
10:5204122	10	A	G	0.1475	244	0.004167	240	0.0127	0.0009
10:52061478	10	T	C	0.7172	244	0.4375	240	0.007	0.0007
10:52277449	10	G	A	0.6311	244	0.1375	240	0.0045	0.0006
10:52657651	10	T	C	0.1475	244	0.5792	240	-0.0108	0.0009
10:52707699	10	A	C	0.5533	244	0.02917	240	0.0085	0.0006
10:5373991	10	G	A	0.3443	244	0.3	240	-0.0053	0.0007
10:54124648	10	C	T	0.418	244	0.5375	240	0.0044	0.0007
10:5422743	10	G	C	0.7008	244	0.1167	240	0.0111	0.0007
10:5529586	10	A	G	0.418	244	0.375	240	0.0046	0.0006
10:56014374	10	G	C	0.377	244	0.004167	240	0.0045	0.0006
10:5609800	10	A	G	0.1066	244	0.05	240	0.0165	0.0011
10:5708115	10	G	T	0.3279	244	0.2167	240	-0.011	0.0007
10:57335528	10	C	A	0.04918	244	0.3125	240	-0.0074	0.0013
10:58081733	10	T	A	0.008197	244	0.4583	240	-0.0209	0.0029
10:58311686	10	C	G	0.03279	244	0.2	240	0.058	0.0034
10:58505644	10	A	G	0.5164	244	0.3542	240	-0.006	0.0006
10:58701061	10	T	C	0.1844	244	0.4708	240	0.0069	0.0008
10:59575318	10	C	T	0.1516	244	0.07083	240	0.0105	0.0008
10:59709332	10	C	T	0.2008	244	0.2417	240	0.0292	0.0009
10:59897135	10	C	G	0.05328	244	0.1625	240	0.0186	0.0013
10:59908581	10	C	A	0.3115	244	0	240	-0.0098	0.0009
10:60082740	10	G	A	0.1066	244	0.1875	240	0.0115	0.0011
10:60122656	10	A	G	0.2131	244	0.3875	240	0.0051	0.0007
10:60381082	10	T	C	0.3689	244	0.5375	240	-0.0092	0.0007
10:6071819	10	T	C	0.2131	244	0.2833	240	0.0044	0.0008
10:60805386	10	G	C	0.3484	244	0.225	240	0.0059	0.0007
10:6132638	10	G	A	0.1926	244	0.1375	240	-0.0065	0.0008
10:61451379	10	T	C	0.1721	244	0.3333	240	-0.0099	0.0008
10:6175743	10	A	G	0.2582	244	0.175	240	0.0086	0.0007
10:61763508	10	T	C	0.2705	244	0.7042	240	-0.006	0.0007
10:61837209	10	A	G	0.2705	244	0.2167	240	0.0076	0.0007
10:61967428	10	A	G	0.332	244	0.2917	240	0.0154	0.0006
10:62025330	10	G	T	0.2869	244	0.3708	240	-0.0061	0.0007
10:62166621	10	C	T	0.2951	244	0.7667	240	0.0049	0.0007
10:62414573	10	T	C	0.3689	244	0.5167	240	-0.0069	0.0007
10:6244876	10	C	T	0.459	244	0.4333	240	-0.0037	0.0007
10:62781644	10	A	G	0.4303	244	0.375	240	0.0122	0.0007
10:6348145	10	G	A	0.3648	244	0.4667	240	0.0038	0.0006
10:63559006	10	G	T	0.5287	244	0.6333	240	-0.0157	0.0006
10:63674293	10	C	T	0.03689	244	0.2083	240	0.0101	0.0018
10:63766074	10	A	G	0.2787	244	0.1125	240	0.0069	0.0007
10:66664963	10	G	T	0.4508	244	0.5542	240	-0.0038	0.0006
10:66843810	10	C	T	0.3934	244	0.1833	240	0.0038	0.0006
10:6787556	10	G	A	0.1393	244	0.175	240	-0.0082	0.001
10:68174164	10	A	G	0.5328	244	0.1625	240	0.0167	0.0007
10:68573105	10	T	C	0.1393	244	0	240	-0.0446	0.0017
10:68579221	10	T	C	0.3443	244	0.2458	240	0.0121	0.0007
10:68592383	10	C	T	0.04098	244	0.02917	240	-0.0204	0.0015
10:6862218	10	G	A	0.3402	244	0.4708	240	-0.0101	0.0006
10:69037102	10	G	A	0.168	244	0.07083	240	-0.007	0.001
10:69098306	10	T	C	0.09836	244	0.625	240	-0.0063	0.0009
10:69215483	10	C	T	0.1885	244	0.4875	240	-0.0065	0.0007
10:69485861	10	A	G	0.3279	244	0.08333	240	0.0079	0.0007
10:69515607	10	T	C	0.07377	244	0.0375	240	-0.0127	0.001
10:69553380	10	T	C	0.3443	244	0.6208	240	-0.0057	0.0007
10:69633269	10	A	G	0.3361	244	0.3708	240	0.0076	0.0007
10:69634304	10	A	G	0.06967	244	0	240	0.009	0.0016
10:6971254	10	C	T	0.4139	244	0.4708	240	0.0045	0.0006
10:69950113	10	A	G	0.2336	244	0.06667	240	0.0045	0.0007
10:70255817	10	G	T	0.09426	244	0.3458	240	0.0178	0.0012
10:70266198	10	A	G	0.09836	244	0.04167	240	0.0147	0.0012
10:70362053	10	T	C	0.06557	244	0.1792	240	-0.0121	0.0014
10:71036561	10	A	G	0.2377	244	0.05417	240	-0.0053	0.0007
10:71235190	10	G	A	0.4877	244	0.5333	240	0.0044	0.0006
10:71776432	10	A	G	0.2377	244	0.15	240	0.0104	0.0008
10:7210137	10	A	G	0.08197	244	0.375	240	-0.0075	0.0011
10:72242806	10	A	G	0.01639	244	0.5375	240	0.022	0.002
10:7225514	10	T	C	0.2541	244	0.008333	240	0.0043	0.0007
10:72293555	10	T	C	0.6639	244	0.1875	240	-0.0055	0.0007
10:72349701	10	C	T	0.02049	244	0.2375	240	0.0133	0.0016
10:72770580	10	C	A	0	244	0.1708	240	-0.0286	0.0037
10:72956213	10	A	C	0	244	0.2542	240	0.0262	0.0037
10:73437293	10	T	C	0.09016	244	0.8	240	-0.0104	0.0011
10:73892689	10	A	C	0.291	244	0.3	240	-0.0097	0.0007
10:7397763	10	A	G	0.04508	244	0	240	-0.0122	0.0017
10:74033417	10	C	T	0.1393	244	0.1708	240	0.0082	0.0009
10:7409279	10	A	G	0.1393	244	0.3875	240	-0.0126	0.001
10:74873906	10	A	G	0.0123	244	0.04583	240	-0.0152	0.0021
10:75060552	10	G	A	0.2459	244	0.425	240	0.0122	0.0007
10:75113669	10	C	T	0.1844	244	0.4417	240	-0.008	0.0007
10:75457197	10	C	T	0.5861	244	0.1792	240	-0.0095	0.0006
10:75788528	10	C	T	0.1557	244	0.1	240	-0.0103	0.0008
10:76059272	10	A	G	0.4549	244	0.4792	240	-0.0055	0.0006
10:76295296	10	A	G	0.2787	244	0.1208	240	0.0063	0.0008
10:76308470	10	A	G	0.07377	244	0.6417	240	-0.0059	0.001
10:76684698	10	T	G	0.5041	244	0.575	240	0.0066	0.0006
10:77229266	10	G	T	0.168	244	0	240	0.0073	0.0008
10:77294199	10	A	T	0.6393	244	0.3167	240	-0.0069	0.0007
10:77557023	10	G	A	0.05328	244	0.125	240	0.0092	0.0013
10:7763518	10	T	C	0.4139	244	0.1167	240	-0.0041	0.0006
10:77949967	10	A	T	0.1844	244	0.01667	240	-0.0131	0.0012
10:78155640	10	T	A	0.123	244	0.1583	240	0.0066	0.0009
10:78474615	10	T	C	0.4508	244	0.3875	240	0.0061	0.0007
10:78491964	10	T	C	0.06557	244	0.1458	240	-0.008	0.0011
10:78582918	10	T	C	0.3852	244	0.2958	240	0.004	0.0007
10:78709143	10	A	G	0.03279	244	0.25	240	0.0091	0.0015
10:78762773	10	G	T	0.06967	244	0.025	240	-0.0102	0.0011
10:788686	10	A	G	0.3402	244	0.1458	240	0.0071	0.0007
10:79074928	10	T	C	0.4918	244	0.1708	240	0.0044	0.0007
10:79107418	10	T	G	0.3033	244	0.3167	240	0.0054	0.0007
10:79136494	10	T	C	0.03689	244	0.05	240	-0.012	0.0016
10:79147390	10	A	G	0.4549	244	0.1583	240	-0.0215	0.0008
10:79180600	10	C	T	0.8156	244	0.4375	240	0.008	0.0008
10:79370280	10	T	C	0.5328	244	0.6292	240	0.0288	0.0007
10:79370982	10	T	G	0.008197	244	0.2458	240	0.0195	0.0026
10:79409589	10	G	A	0.2705	244	0.3083	240	-0.0194	0.0008
10:79468622	10	C	T	0.1557	244	0.175	240	0.008	0.0009
10:80029545	10	A	G	0.3975	244	0.2958	240	-0.0039	0.0007
10:80141137	10	T	C	0.3934	244	0.2042	240	-0.0067	0.0007
10:80209147	10	G	A	0.08197	244	0	240	-0.0077	0.0011
10:80414800	10	G	A	0.1434	244	0.0375	240	0.0064	0.001
10:8053377	10	A	G	0.582	244	0.1458	240	0.0038	0.0006
10:81415906	10	T	C	0.2008	244	0.4208	240	0.0073	0.0007
10:82389500	10	C	A	0.75	244	0.09583	240	-0.0047	0.0007
10:82975689	10	C	T	0.1557	244	0.05833	240	0.0052	0.0009
10:84519497	10	C	T	0.2008	244	0.2708	240	0.0068	0.0008
10:84789196	10	G	A	0.2992	244	0.2583	240	0.0081	0.0007
10:85263131	10	A	G	0.2336	244	0.3417	240	0.005	0.0007
10:85709291	10	T	C	0.4795	244	0.4375	240	-0.0058	0.0006
10:86264686	10	T	C	0.06967	244	0	240	0.0326	0.0017
10:86649135	10	G	T	0.4795	244	0.45	240	-0.0057	0.0006
10:86851365	10	T	C	0.6393	244	0.1708	240	0.0068	0.0007
10:87093185	10	T	C	0.3607	244	0.5333	240	-0.0043	0.0007
10:87612476	10	G	T	0.5861	244	0.1667	240	-0.0046	0.0007
10:87870667	10	T	C	0.02459	244	0.1875	240	0.0149	0.0016
10:88014821	10	C	T	0.4262	244	0.2708	240	0.016	0.0008
10:88312595	10	C	T	0.2869	244	0.0875	240	-0.0109	0.0007
10:88849961	10	G	A	0.3607	244	0.1458	240	-0.0048	0.0007
10:89401598	10	T	C	0.7418	244	0.2208	240	-0.0076	0.0007
10:89474398	10	G	T	0.07787	244	0	240	0.0081	0.0011
10:89701396	10	A	C	0.25	244	0.06667	240	0.0047	0.0008
10:89821548	10	A	G	0.01639	244	0.1	240	0.0128	0.0019
10:90287814	10	A	G	0.1557	244	0.1917	240	0.0048	0.0009
10:90741893	10	A	G	0.1639	244	0.4083	240	-0.0055	0.0009
10:90956862	10	C	T	0.4139	244	0.6042	240	-0.0059	0.0006
10:91179142	10	A	C	0.123	244	0.0125	240	0.0286	0.0011
10:91255322	10	A	T	0.25	244	0	240	0.0221	0.0011
10:91282112	10	C	T	0.05738	244	0.1292	240	0.0198	0.0015
10:91600037	10	T	G	0.05738	244	0.1167	240	-0.0133	0.0012
10:91600545	10	C	T	0.1025	244	0.2208	240	0.0188	0.0011
10:91864915	10	A	G	0.1311	244	0.1625	240	-0.0116	0.0009
10:92292407	10	T	C	0.123	244	0	240	0.0088	0.001
10:92866464	10	G	T	0.04098	244	0	240	0.0133	0.0018
10:92957694	10	C	A	0.004098	244	0	240	-0.0127	0.0022
10:93140046	10	T	C	0.1107	244	0.4083	240	0.0073	0.001
10:93147046	10	G	T	0.06557	244	0	240	0.0253	0.0014
10:93225744	10	T	C	0.5123	244	0.5583	240	-0.0091	0.0007
10:93247220	10	A	G	0.06557	244	0.06667	240	0.0098	0.0013
10:93560683	10	C	T	0.209	244	0.65	240	0.0124	0.0008
10:93649262	10	T	A	0.5451	244	0.2458	240	-0.0083	0.0006
10:93819353	10	G	A	0.2008	244	0.75	240	0.0048	0.0009
10:93977207	10	A	G	0.25	244	0	240	-0.0055	0.0008
10:93994975	10	C	T	0.291	244	0.03333	240	0.0087	0.0007
10:94221906	10	T	C	0.3033	244	0.4667	240	-0.008	0.0007
10:94344329	10	A	G	0.1557	244	0.1708	240	-0.0152	0.0009
10:94627322	10	G	A	0.1475	244	0.1208	240	0.008	0.0009
10:95297114	10	A	G	0.168	244	0	240	-0.0069	0.0008
10:95311607	10	G	A	0.4631	244	0.4667	240	-0.0043	0.0006
10:95771967	10	A	G	0.08607	244	0.02917	240	-0.0078	0.0011
10:96102823	10	G	T	0.3402	244	0.0875	240	-0.0351	0.0009
10:96234186	10	C	T	0.1066	244	0.65	240	0.0063	0.0008
10:96408397	10	C	T	0.3484	244	0.125	240	0.0041	0.0007
10:96558020	10	C	T	0.008197	244	0.3333	240	0.0118	0.0021
10:96952431	10	G	T	0.06557	244	0.25	240	0.0364	0.0015
10:97244414	10	G	A	0.03279	244	0.4125	240	0.0085	0.0014
10:97366192	10	T	C	0.6148	244	0.1	240	-0.0044	0.0006
10:97512912	10	G	A	0.4139	244	0.7417	240	-0.0045	0.0006
10:97703927	10	T	C	0.1598	244	0.5875	240	-0.0051	0.0007
10:98257696	10	G	T	0.3074	244	0.05417	240	0.0153	0.0007
10:99469770	10	T	C	0.4221	244	0.5458	240	0.0035	0.0006
10:99698196	10	T	C	0.1148	244	0.0125	240	-0.0107	0.001
10:99873553	10	T	C	0.06967	244	0	240	-0.0071	0.0012
10:99953497	10	T	C	0.03689	244	0.1292	240	-0.0099	0.0015
11:100739815	11	T	C	0.2992	244	0	240	0.0051	0.0007
11:100879674	11	T	C	0.2746	244	0.1958	240	0.0045	0.0007
11:1009307	11	T	C	0.07377	244	0.1167	240	-0.009	0.0012
11:100951584	11	C	T	0.4262	244	0.7125	240	-0.0038	0.0007
11:101038455	11	T	C	0.2008	244	0	240	-0.0076	0.0009
11:10105762	11	C	T	0.4467	244	0.5333	240	0.0117	0.0006
11:101502783	11	A	G	0.1352	244	0	240	0.0064	0.001
11:101580050	11	C	T	0.2377	244	0.3	240	-0.0094	0.0008
11:101904932	11	A	G	0.4016	244	0.1333	240	-0.0076	0.0007
11:102203883	11	C	T	0.3402	244	0.1583	240	-0.0086	0.0007
11:103030273	11	T	G	0.3689	244	0.4125	240	-0.0039	0.0006
11:10375496	11	G	C	0.1107	244	0.1583	240	-0.006	0.001
11:103908297	11	G	A	0.4836	244	0.5708	240	-0.0051	0.0006
11:104000311	11	A	C	0.1762	244	0.1625	240	-0.0099	0.0008
11:10533083	11	C	T	0.3648	244	0.2167	240	0.0041	0.0007
11:10669533	11	G	A	0.3607	244	0.1292	240	0.004	0.0007
11:108418081	11	T	G	0.3484	244	0.4292	240	0.0053	0.0006
11:10899965	11	A	G	0.2951	244	0.175	240	0.0078	0.0007
11:110073246	11	C	T	0.2295	244	0.675	240	0.0072	0.0008
11:110427823	11	A	G	0.3115	244	0.275	240	0.0097	0.0007
11:110581161	11	G	A	0.06148	244	0.03333	240	0.0095	0.0013
11:111145583	11	C	T	0.2295	244	0.1125	240	-0.0051	0.0008
11:111344939	11	A	G	0.4631	244	0.2375	240	0.0048	0.0006
11:111513701	11	G	T	0.1557	244	0.0125	240	0.0064	0.001
11:111540108	11	T	G	0.02049	244	0.5667	240	-0.0128	0.0017
11:111905342	11	A	G	0.3402	244	0.4375	240	-0.0077	0.0007
11:112564610	11	A	C	0.4098	244	0.4875	240	0.0047	0.0006
11:113050800	11	A	G	0.5533	244	0.6583	240	-0.0057	0.0006
11:113465450	11	A	G	0.3852	244	0.09583	240	0.0049	0.0007
11:113630933	11	G	A	0.4344	244	0.5292	240	0.0048	0.0006
11:114033660	11	C	T	0.5861	244	0	240	0.0045	0.0007
11:114078409	11	G	T	0.418	244	0.4875	240	-0.0043	0.0007
11:114153224	11	C	T	0.07787	244	0.5958	240	-0.0065	0.001
11:114161762	11	T	C	0.1639	244	0.5083	240	-0.0089	0.0008
11:114230987	11	C	T	0.6393	244	0.1708	240	0.0056	0.0007
11:115035910	11	A	G	0.6066	244	0.2333	240	0.0036	0.0006
11:115192921	11	A	G	0.4713	244	0.4042	240	-0.0088	0.0006
11:115583540	11	T	C	0.4508	244	0.2375	240	0.0041	0.0007
11:116033651	11	C	G	0.5041	244	0.4083	240	0.005	0.0006
11:116791863	11	C	T	0.06148	244	0.1792	240	-0.008	0.0012
11:117061845	11	C	T	0.1598	244	0.3292	240	0.0098	0.0009
11:117103213	11	C	G	0.2336	244	0.7708	240	-0.0113	0.0007
11:117413223	11	A	G	0.02459	244	0.1042	240	0.0132	0.0023
11:11763079	11	T	C	0.1639	244	0.04167	240	0.0052	0.0008
11:118134404	11	C	T	0.3443	244	0	240	0.0053	0.0007
11:118360869	11	G	A	0.1025	244	0	240	-0.0083	0.001
11:118571519	11	A	G	0.04918	244	0	240	0.009	0.0016
11:118761813	11	T	C	0.4057	244	0.3583	240	0.017	0.0007
11:118930526	11	A	G	0.377	244	0.125	240	0.0088	0.0007
11:119055223	11	A	G	0	244	0.1	240	-0.0261	0.0027
11:119096581	11	G	A	0.4221	244	0.1	240	-0.007	0.0007
11:119332649	11	A	G	0.1434	244	0.25	240	0.0063	0.001
11:119428698	11	T	C	0.2828	244	0.1167	240	0.0053	0.0007
11:11964514	11	T	C	0.2459	244	0.1708	240	-0.0192	0.0008
11:11981719	11	T	C	0.3238	244	0.2625	240	0.0041	0.0007
11:119921464	11	C	T	0.06148	244	0	240	-0.0082	0.0012
11:12001351	11	G	A	0.1885	244	0.175	240	0.0085	0.0008
11:120113827	11	G	C	0.4221	244	0.1917	240	0.0074	0.0006
11:120295649	11	A	G	0.7582	244	0.275	240	-0.0086	0.0008
11:120460992	11	A	C	0.1885	244	0.3167	240	-0.0207	0.0008
11:120500809	11	C	T	0.2336	244	0.2125	240	0.006	0.0008
11:12095211	11	C	A	0.291	244	0.07083	240	0.0055	0.0007
11:121244420	11	C	A	0.4426	244	0.3292	240	0.0035	0.0006
11:121437816	11	A	G	0.4836	244	0.1583	240	-0.0054	0.0006
11:12150512	11	T	C	0.2746	244	0.2708	240	-0.0057	0.0007
11:121763626	11	G	T	0.2049	244	0.6292	240	-0.008	0.0007
11:121813073	11	C	T	0.6393	244	0.05833	240	0.0088	0.0007
11:122058519	11	G	A	0.168	244	0.1208	240	0.0054	0.0008
11:122067819	11	G	T	0.3852	244	0.3458	240	0.0113	0.0007
11:122152219	11	T	C	0.291	244	0.3875	240	0.0052	0.0007
11:122214120	11	T	G	0.2459	244	0.06667	240	0.0072	0.0008
11:12233730	11	G	A	0.5123	244	0.1792	240	0.0057	0.0007
11:122635300	11	T	G	0.4262	244	0.4375	240	-0.0059	0.0006
11:122813624	11	G	A	0.07377	244	0.5042	240	-0.0051	0.0009
11:122886412	11	T	C	0.2828	244	0.325	240	0.0078	0.0007
11:122933425	11	A	G	0.4631	244	0.4958	240	0.014	0.0007
11:122977172	11	T	C	0	244	0.1792	240	0.0182	0.003
11:123092192	11	C	T	0.2828	244	0.7042	240	0.0047	0.0007
11:123373234	11	G	A	0.25	244	0.9958	240	0.0049	0.0008
11:123549715	11	G	A	0.2541	244	0.6667	240	-0.0062	0.0007
11:123717239	11	A	T	0.2254	244	0.03333	240	0.0063	0.0008
11:12425377	11	A	C	0.4508	244	0.1125	240	0.0057	0.0006
11:124892269	11	G	A	0.08607	244	0.01667	240	0.0063	0.0011
11:125155357	11	G	A	0.3197	244	0	240	-0.0059	0.0007
11:125189794	11	G	A	0.2705	244	0.2583	240	-0.005	0.0007
11:125494945	11	C	T	0.2459	244	0.4458	240	0.0046	0.0007
11:125619726	11	A	G	0.123	244	0.2	240	0.0083	0.001
11:125983664	11	C	T	0.5328	244	0.3667	240	0.0134	0.0007
11:126109862	11	A	C	0.2623	244	0.025	240	-0.0137	0.0008
11:126134180	11	A	G	0.004098	244	0.625	240	-0.0102	0.0016
11:126156750	11	T	C	0.2828	244	0.275	240	0.0064	0.0007
11:126297579	11	T	C	0.1434	244	0.1417	240	0.0113	0.0011
11:126362490	11	T	C	0.1475	244	0.275	240	0.0218	0.0012
11:126404302	11	A	G	0.5615	244	0.3792	240	-0.0063	0.0007
11:12659186	11	A	G	0.4057	244	0.3958	240	0.0153	0.0007
11:127244540	11	G	A	0.1148	244	0.07083	240	-0.0053	0.001
11:12773399	11	G	A	0.1107	244	0.09167	240	0.0109	0.001
11:128078343	11	A	G	0.418	244	0.3708	240	0.0106	0.0007
11:128155208	11	C	A	0.08197	244	0	240	-0.0129	0.0013
11:128366603	11	T	C	0.4959	244	0.275	240	0.0046	0.0006
11:128447273	11	T	G	0.3852	244	0.1167	240	-0.0037	0.0006
11:128511972	11	A	C	0.3525	244	0.15	240	0.0103	0.0008
11:128616856	11	A	G	0.127	244	0.4375	240	0.0053	0.0009
11:128704278	11	G	A	0.5164	244	0.4	240	-0.0116	0.0007
11:128716260	11	A	C	0.6557	244	0.2625	240	0.0136	0.0007
11:128771573	11	T	C	0.4467	244	0.4167	240	0.0059	0.0006
11:128774887	11	A	G	0.5451	244	0.1292	240	0.004	0.0007
11:128816368	11	G	C	0.2992	244	0.1	240	-0.0181	0.0007
11:12882207	11	T	C	0.3033	244	0.06667	240	-0.0061	0.0007
11:129028144	11	T	C	0.123	244	0.008333	240	0.0195	0.0009
11:129423671	11	G	A	0.3484	244	0.7167	240	-0.0042	0.0007
11:129888432	11	G	A	0.2992	244	0.0875	240	0.006	0.0007
11:130403335	11	T	A	0.3811	244	0.2625	240	-0.0068	0.0007
11:130595343	11	T	G	0.4713	244	0.5333	240	-0.0041	0.0006
11:13254782	11	T	C	0.1189	244	0.1083	240	-0.0092	0.0009
11:13280374	11	G	C	0.2705	244	0.5583	240	0.0107	0.0007
11:133722324	11	T	C	0.2418	244	0.2083	240	0.0039	0.0007
11:134168643	11	T	C	0.2459	244	0.5042	240	-0.0062	0.0007
11:134365498	11	G	A	0.3566	244	0.3333	240	0.0047	0.0007
11:13776571	11	A	C	0.1516	244	0	240	0.0055	0.0009
11:13898452	11	T	C	0.1516	244	0	240	0.0063	0.0009
11:14202800	11	A	G	0.06148	244	0.1625	240	0.0181	0.0015
11:14243370	11	G	A	0.4303	244	0.5917	240	0.0073	0.0007
11:14777260	11	A	C	0.4016	244	0.25	240	0.0131	0.0008
11:14833892	11	T	G	0.127	244	0.1625	240	0.0069	0.001
11:15075538	11	T	C	0.123	244	0	240	0.0145	0.0011
11:1512452	11	T	C	0.1148	244	0.004167	240	-0.0152	0.0011
11:15277383	11	G	A	0.3689	244	0.3042	240	-0.0065	0.0007
11:15871042	11	C	T	0.2705	244	0.2292	240	0.0099	0.0007
11:16136874	11	G	A	0.4754	244	0.5167	240	-0.0072	0.0007
11:16214416	11	G	A	0.4672	244	0.5042	240	0.0096	0.0006
11:1644441	11	C	T	0.1107	244	0.1167	240	0.0063	0.001
11:16736699	11	G	A	0.2992	244	0	240	0.0066	0.0008
11:17005782	11	G	A	0.3689	244	0.5125	240	-0.0061	0.0007
11:17169472	11	G	A	0.4426	244	0.3458	240	-0.0116	0.0008
11:17446770	11	T	C	0.4877	244	0.1417	240	-0.0062	0.0007
11:17654519	11	A	G	0.3566	244	0.9083	240	0.0072	0.0007
11:18084324	11	T	C	0.3156	244	0.6083	240	-0.0071	0.0007
11:18284852	11	A	G	0.2049	244	0.2667	240	-0.0051	0.0008
11:18379426	11	A	G	0.5861	244	0.2125	240	0.0101	0.0006
11:18624121	11	C	T	0.7213	244	0.1	240	-0.019	0.0007
11:1869760	11	G	A	0.3443	244	0.8	240	0.0091	0.0007
11:19276282	11	C	A	0.209	244	0.525	240	-0.0044	0.0008
11:19352675	11	C	T	0.3033	244	0.02917	240	-0.0038	0.0007
11:1943082	11	T	C	0.3443	244	0.55	240	0.0052	0.0007
11:19728554	11	T	C	0.1516	244	0.04167	240	0.009	0.0011
11:19767022	11	T	C	0.3484	244	0.65	240	0.0046	0.0007
11:20090827	11	G	A	0.3361	244	0.2792	240	0.0054	0.0007
11:20213863	11	G	A	0.373	244	0.1042	240	0.0081	0.0007
11:20283933	11	G	A	0.3525	244	0.5625	240	-0.0047	0.0006
11:20887367	11	A	G	0.06148	244	0.375	240	0.0067	0.0011
11:2129467	11	C	T	0.1025	244	0.3833	240	0.0185	0.0014
11:2150371	11	C	T	0.2008	244	0.09167	240	-0.0229	0.0011
11:22281051	11	G	T	0.3156	244	0.3208	240	-0.0051	0.0006
11:22383699	11	A	G	0.1762	244	0.02083	240	-0.0053	0.0008
11:2247960	11	A	T	0.06148	244	0.004167	240	0.0073	0.0012
11:22580897	11	T	C	0.6475	244	0.05	240	0.0065	0.0006
11:22709359	11	A	G	0.1885	244	0.3708	240	0.0046	0.0007
11:2358904	11	T	C	0.1107	244	0.2	240	0.0058	0.0009
11:2367631	11	C	T	0.08607	244	0.475	240	-0.0074	0.0011
11:244552	11	A	G	0.4877	244	0.1	240	0.0112	0.0007
11:26228568	11	G	A	0.3361	244	0.05833	240	0.0041	0.0007
11:2656415	11	G	C	0	244	0	240	-0.0358	0.0035
11:26782851	11	A	G	0.4508	244	0	240	-0.0058	0.0007
11:26998914	11	T	C	0.07377	244	0.0375	240	-0.0075	0.0011
11:27057763	11	C	A	0.3238	244	0.6333	240	-0.0055	0.0007
11:2708110	11	T	C	0.04918	244	0.1208	240	-0.012	0.0014
11:2720355	11	C	T	0.06967	244	0	240	0.0112	0.0015
11:27289324	11	G	C	0.3566	244	0.3875	240	-0.0086	0.0007
11:27337075	11	C	T	0.3648	244	0.1167	240	-0.0048	0.0007
11:2740152	11	G	T	0.1107	244	0	240	0.0063	0.0011
11:27451230	11	C	T	0.5164	244	0.04167	240	-0.0051	0.0006
11:2758740	11	C	T	0.1598	244	0.1458	240	0.0577	0.0019
11:2764393	11	G	A	0.1598	244	0.1875	240	0.0646	0.0019
11:2767686	11	C	T	0	244	0	240	0.0228	0.0029
11:2768933	11	C	T	0.1393	244	0	240	-0.0076	0.0011
11:2789501	11	T	C	0.1025	244	0.06667	240	0.0435	0.0011
11:2823211	11	T	C	0.209	244	0.4208	240	-0.014	0.0009
11:28627190	11	A	G	0.6148	244	0.3125	240	0.0068	0.0007
11:2864498	11	C	T	0.4344	244	0.25	240	0.0064	0.0007
11:2880875	11	T	C	0.1475	244	0.1125	240	-0.0113	0.0011
11:28994955	11	G	A	0.418	244	0.5167	240	-0.0084	0.0007
11:2901263	11	A	G	0.4836	244	0.3167	240	0.0055	0.0008
11:297970	11	T	C	0.04508	244	0.1458	240	-0.0114	0.0013
11:2999510	11	T	C	0.3156	244	0.004167	240	0.0154	0.0008
11:30315976	11	T	C	0.1311	244	0.0625	240	0.007	0.0009
11:30486561	11	T	C	0.373	244	0.04583	240	0.0182	0.0008
11:30553091	11	C	T	0.08607	244	0.3625	240	0.0072	0.001
11:30755405	11	A	G	0.3279	244	0.1083	240	0.0086	0.0007
11:308180	11	G	A	0.1844	244	0.3625	240	0.0075	0.0008
11:3097287	11	A	G	0.2131	244	0.1708	240	-0.0103	0.0008
11:31399033	11	A	G	0.3893	244	0.1417	240	-0.0065	0.0007
11:31876993	11	G	A	0.2869	244	0.1667	240	-0.0054	0.0007
11:3189882	11	C	T	0.2377	244	0.2792	240	0.0041	0.0007
11:32081728	11	G	C	0.25	244	0.6917	240	-0.0087	0.0007
11:32354123	11	G	A	0.5287	244	0.1542	240	-0.004	0.0006
11:32702327	11	G	C	0.4303	244	0.4125	240	-0.0078	0.0007
11:32990947	11	T	C	0.1885	244	0.4833	240	-0.0051	0.0008
11:33019792	11	C	T	0.418	244	0.2917	240	0.0039	0.0006
11:33318047	11	T	C	0.291	244	0.2875	240	0.0072	0.0007
11:33758127	11	A	G	0.3443	244	0.1875	240	-0.0069	0.0007
11:34113379	11	T	C	0.4057	244	0.4208	240	-0.0051	0.0007
11:34930059	11	C	T	0.1066	244	0.45	240	0.0127	0.001
11:34947565	11	G	A	0.3852	244	0.004167	240	0.0056	0.0007
11:35306201	11	T	C	0.2541	244	0.1125	240	0.0058	0.0007
11:35466094	11	T	C	0.3443	244	0.2458	240	-0.0154	0.0007
11:36011519	11	C	T	0.3279	244	0.4625	240	0.007	0.0006
11:36030588	11	T	C	0.04918	244	0.1208	240	0.0107	0.0012
11:36080382	11	A	G	0.2418	244	0.6542	240	0.0072	0.0007
11:36148319	11	A	G	0.623	244	0.325	240	0.0059	0.0006
11:36365351	11	G	A	0.3811	244	0.1208	240	0.0043	0.0007
11:36398379	11	T	C	0.09016	244	0.3	240	-0.0075	0.0011
11:3749970	11	C	T	0.2295	244	0.1375	240	-0.0068	0.0008
11:40857010	11	A	G	0.1393	244	0.7667	240	0.0053	0.0009
11:42972898	11	T	C	0.2664	244	0.1042	240	-0.0047	0.0007
11:43435772	11	G	A	0.03279	244	0.55	240	0.009	0.0016
11:43556303	11	A	G	0.418	244	0.1125	240	-0.0049	0.0006
11:43622074	11	A	C	0.418	244	0.1375	240	-0.0094	0.0007
11:44210885	11	T	C	0.3811	244	0.3458	240	-0.01	0.0007
11:44348484	11	C	T	0.4877	244	0.2667	240	0.0088	0.0006
11:44991777	11	C	T	0.1393	244	0.3542	240	-0.0054	0.0008
11:45220030	11	G	A	0.418	244	0.1625	240	-0.009	0.0007
11:45735850	11	T	C	0.3443	244	0.4583	240	-0.0059	0.0007
11:4580072	11	A	C	0.1066	244	0.5667	240	-0.0156	0.001
11:45935927	11	A	G	0.07787	244	0.2958	240	-0.0371	0.0013
11:45953579	11	T	C	0.0123	244	0	240	-0.0189	0.0014
11:46006170	11	C	T	0.06967	244	0	240	-0.0136	0.0015
11:46377366	11	C	T	0.1557	244	0.5208	240	-0.016	0.0012
11:46428133	11	A	T	0	244	0.2708	240	0.0226	0.0029
11:46594479	11	T	G	0	244	0	240	-0.0246	0.0043
11:46670187	11	G	A	0.7664	244	0.1042	240	-0.0128	0.0011
11:47216129	11	C	T	0.127	244	0.004167	240	-0.0125	0.0011
11:47227743	11	G	A	0.1803	244	0.5208	240	-0.0159	0.001
11:47603162	11	A	C	0.3566	244	0.05	240	-0.0351	0.0009
11:48006559	11	T	C	0.004098	244	0.2208	240	-0.0312	0.0028
11:48157334	11	G	A	0.1557	244	0.1208	240	-0.0082	0.0009
11:48483044	11	G	A	0.08197	244	0	240	0.0196	0.0016
11:5604617	11	A	G	0.3934	244	0.3708	240	0.0091	0.0007
11:5626489	11	G	A	0.1885	244	0	240	-0.0069	0.001
11:56704673	11	T	C	0.3648	244	0.3208	240	0.0075	0.0007
11:5679110	11	T	C	0.1352	244	0.2542	240	-0.0049	0.0009
11:56916274	11	A	G	0.3443	244	0.3	240	-0.0042	0.0007
11:57337018	11	G	A	0.1557	244	0.3375	240	0.0114	0.0009
11:57726726	11	C	T	0.4508	244	0.1375	240	0.0206	0.0007
11:58013749	11	T	G	0.4795	244	0.3375	240	-0.0043	0.0006
11:58525503	11	A	G	0.2582	244	0.15	240	0.019	0.0008
11:58903080	11	T	C	0.06148	244	0	240	-0.0142	0.0013
11:58916326	11	T	G	0.004098	244	0.2875	240	0.0179	0.0031
11:59822371	11	G	A	0.06148	244	0.05833	240	-0.0102	0.0015
11:60027201	11	C	T	0.2008	244	0.09583	240	-0.0055	0.0008
11:60316992	11	A	G	0.2787	244	0.1833	240	-0.0074	0.0007
11:61061706	11	G	A	0.2377	244	0.1583	240	-0.0046	0.0008
11:61130413	11	A	G	0	244	0.175	240	0.0206	0.0035
11:61143119	11	C	T	0.4385	244	0.125	240	-0.0048	0.0007
11:61318027	11	C	T	0.1311	244	0.6833	240	0.0101	0.001
11:61603381	11	A	G	0.05328	244	0.2042	240	0.0104	0.0015
11:61803910	11	A	G	0.3033	244	0.0125	240	-0.0167	0.0008
11:61897520	11	T	C	0.4385	244	0.5333	240	0.0067	0.0007
11:62433374	11	C	T	0.2787	244	0.09167	240	-0.005	0.0007
11:62858040	11	G	T	0.1393	244	0	240	0.0071	0.0009
11:63824389	11	A	G	0.4918	244	0.075	240	0.0086	0.0007
11:64389113	11	A	G	0.4262	244	0.3083	240	0.0038	0.0006
11:64648295	11	A	G	0.127	244	0	240	-0.0079	0.0009
11:65219920	11	C	T	0.1926	244	0.7958	240	-0.013	0.0008
11:65527328	11	T	C	0.2295	244	0.1375	240	0.0141	0.0008
11:65552515	11	T	C	0.07377	244	0.075	240	0.0153	0.0013
11:65893820	11	T	C	0.2213	244	0.2667	240	-0.0205	0.001
11:65918709	11	C	A	0.02049	244	0.3333	240	0.0143	0.002
11:65999682	11	A	G	0.1516	244	0.45	240	-0.0095	0.0008
11:6645036	11	T	C	0.5369	244	0.02083	240	0.0074	0.0006
11:66488203	11	A	G	0.2664	244	0.2	240	0.0093	0.0008
11:6671823	11	T	A	0.09426	244	0.6958	240	-0.0066	0.001
11:66841050	11	G	C	0.2295	244	0.02083	240	0.0099	0.0012
11:66992263	11	G	A	0.004098	244	0	240	-0.0177	0.0028
11:67182158	11	T	C	0	244	0.3583	240	0.0189	0.0028
11:67257063	11	T	C	0.09016	244	0	240	-0.122	0.0015
11:67648719	11	T	C	0.1311	244	0.2667	240	0.0058	0.0011
11:68067033	11	C	A	0.2828	244	0	240	0.0056	0.0009
11:68161053	11	A	C	0.4098	244	0.2792	240	0.0056	0.0007
11:68254538	11	T	C	0.4631	244	0.2167	240	-0.0073	0.0007
11:68468921	11	C	T	0.1107	244	0.004167	240	-0.0071	0.0011
11:68489379	11	A	G	0.1393	244	0.1167	240	-0.0212	0.0011
11:68531758	11	A	G	0.1066	244	0.05417	240	0.0093	0.0011
11:68760132	11	A	G	0.332	244	0.475	240	-0.0085	0.0007
11:68794860	11	T	C	0.08197	244	0	240	-0.025	0.0014
11:69018335	11	G	A	0.2295	244	0.2125	240	0.0068	0.0008
11:69083946	11	T	C	0.004098	244	0.2958	240	0.0136	0.0017
11:69088127	11	G	A	0.4139	244	0.01667	240	-0.0131	0.001
11:69151517	11	C	A	0.09016	244	0	240	-0.0108	0.0013
11:69159054	11	T	C	0.3238	244	0.0125	240	-0.0155	0.0008
11:69296043	11	A	G	0.1066	244	0.07917	240	-0.0088	0.001
11:69333057	11	G	A	0.02459	244	0.004167	240	0.0123	0.0018
11:69340105	11	A	G	0.1393	244	0.04583	240	0.0198	0.0012
11:69438248	11	G	A	0.8156	244	0.2833	240	0.0228	0.0012
11:69460664	11	G	A	0.127	244	0.2625	240	-0.0464	0.0012
11:69466459	11	A	G	0.4631	244	0.4708	240	0.0103	0.0009
11:69606225	11	A	G	0.08607	244	0.35	240	0.0072	0.0013
11:69640683	11	A	G	0.0123	244	0	240	-0.0422	0.0026
11:69648088	11	T	C	0.02869	244	0.1625	240	0.0361	0.002
11:69650025	11	G	A	0.4016	244	0.6542	240	0.0193	0.001
11:69708007	11	G	A	0.377	244	0.7458	240	0.0061	0.0007
11:69809714	11	T	C	0.09836	244	0.1292	240	-0.0168	0.0011
11:69846566	11	A	G	0.05738	244	0.05	240	-0.0104	0.0015
11:70021702	11	A	G	0.1885	244	0.2542	240	-0.01	0.0008
11:7002457	11	A	G	0.3934	244	0.5042	240	0.0044	0.0006
11:70083571	11	G	A	0.459	244	0.0875	240	-0.0172	0.0008
11:70129058	11	A	G	0.1025	244	0.1958	240	-0.0129	0.0011
11:702250	11	C	T	0.4672	244	0.0875	240	0.0054	0.0007
11:70225613	11	G	T	0.2951	244	0.3958	240	0.0057	0.0007
11:70669858	11	C	T	0.06967	244	0.004167	240	0.0069	0.0012
11:72121193	11	G	A	0.4836	244	0.0125	240	0.0084	0.0008
11:72231060	11	T	C	0.004098	244	0.008333	240	-0.0242	0.0023
11:723429	11	T	C	0.5082	244	0.2542	240	-0.0053	0.0007
11:72363759	11	C	T	0.6475	244	0.1042	240	-0.005	0.0007
11:72624790	11	T	C	0.709	244	0.4375	240	-0.0053	0.0007
11:72831642	11	C	T	0.04098	244	0	240	-0.026	0.0027
11:73013058	11	A	G	0	244	0	240	-0.0152	0.0027
11:73672337	11	C	T	0.2377	244	0.3	240	-0.0059	0.0007
11:74041879	11	G	A	0.0123	244	0.04583	240	-0.0179	0.0027
11:74306274	11	A	C	0.3279	244	0.1167	240	-0.0075	0.0007
11:74590147	11	C	T	0.2459	244	0.3458	240	0.0134	0.0008
11:74822407	11	A	G	0.2336	244	0.3625	240	-0.0123	0.0007
11:75087883	11	T	C	0.1926	244	0.025	240	-0.0074	0.001
11:75180935	11	T	C	0.01639	244	0.3542	240	0.0132	0.002
11:75375626	11	C	A	0.4672	244	0.5625	240	0.0052	0.0006
11:75517839	11	T	C	0.1025	244	0.1792	240	0.0092	0.001
11:75558719	11	C	T	0.004098	244	0.35	240	-0.0219	0.0031
11:75565133	11	A	C	0.1598	244	0.4458	240	0.0491	0.001
11:75567621	11	T	C	0	244	0	240	0.0215	0.0031
11:7568989	11	G	A	0.1926	244	0.1708	240	0.0066	0.0008
11:75743976	11	A	C	0.1967	244	0.325	240	-0.0075	0.0008
11:76299371	11	C	T	0.03689	244	0.2083	240	0.0136	0.0017
11:76407306	11	A	G	0.06557	244	0.09167	240	0.0098	0.0011
11:76443802	11	G	T	0.3156	244	0.1625	240	0.0118	0.0007
11:76653682	11	C	T	0.5451	244	0.3125	240	-0.0037	0.0006
11:76762094	11	C	A	0.2008	244	0.5042	240	0.0074	0.0007
11:76796359	11	A	G	0.05328	244	0.2042	240	0.0088	0.0016
11:77257328	11	C	A	0.3361	244	0.0125	240	-0.0039	0.0007
11:77405263	11	A	G	0.0123	244	0.2583	240	0.0111	0.0018
11:77724786	11	A	G	0.3566	244	0.4125	240	0.009	0.0007
11:78032352	11	T	C	0.2377	244	0.1542	240	-0.0044	0.0008
11:78380104	11	A	C	0.123	244	0.3125	240	0.0154	0.0008
11:79097426	11	G	A	0.08607	244	0.2167	240	0.0083	0.001
11:79252652	11	G	A	0.5	244	0.1375	240	-0.0038	0.0006
11:79387057	11	G	C	0.3361	244	0.3	240	-0.0051	0.0006
11:80606306	11	C	T	0.4918	244	0.3292	240	0.0036	0.0006
11:8088932	11	G	A	0.03279	244	0.5	240	-0.0103	0.0015
11:8092556	11	T	C	0.2418	244	0.2	240	0.0061	0.0008
11:8130533	11	C	T	0.1066	244	0.3625	240	0.0067	0.0009
11:82153422	11	C	T	0.168	244	0.3667	240	0.0064	0.0008
11:8229264	11	C	A	0.4877	244	0.35	240	0.0087	0.0008
11:8250706	11	A	G	0.04098	244	0	240	-0.014	0.0025
11:8339257	11	T	G	0.5041	244	0.2042	240	-0.0039	0.0006
11:84587801	11	C	T	0.1475	244	0.2417	240	0.0056	0.0009
11:85018970	11	A	G	0.1516	244	0.3083	240	0.0051	0.0008
11:85719354	11	A	G	0.291	244	0.5667	240	-0.0096	0.0008
11:86147455	11	G	T	0.4795	244	0.5167	240	0.0074	0.0006
11:8616379	11	G	C	0.1475	244	0.2417	240	0.0116	0.0008
11:86218448	11	A	G	0.291	244	0	240	-0.0089	0.0007
11:86245106	11	T	G	0.0123	244	0	240	-0.0161	0.0025
11:86245436	11	T	G	0.03279	244	0	240	0.0347	0.0017
11:86470678	11	T	C	0.1516	244	0.008333	240	0.0071	0.001
11:86959800	11	A	G	0.2746	244	0.1708	240	-0.0039	0.0007
11:8714115	11	G	A	0.373	244	0.4208	240	-0.0059	0.0007
11:87395764	11	C	T	0.1107	244	0.475	240	0.0042	0.0008
11:89246678	11	T	C	0.6516	244	0.2	240	0.0059	0.0007
11:89473796	11	A	G	0.06148	244	0.08333	240	-0.0187	0.0012
11:89481075	11	G	C	0.7131	244	0.1417	240	0.0149	0.0008
11:89563196	11	A	G	0.6066	244	0.25	240	0.0124	0.0007
11:89606612	11	A	G	0.004098	244	0.08333	240	0.0391	0.0045
11:89732884	11	C	T	0.1311	244	0.5458	240	0.0058	0.0008
11:90118521	11	T	G	0.02869	244	0.04167	240	0.0116	0.0015
11:9029677	11	T	C	0.2992	244	0.2917	240	-0.0064	0.0007
11:91419710	11	G	T	0.5082	244	0.3375	240	0.0037	0.0006
11:92086675	11	T	C	0.2828	244	0.07083	240	-0.0065	0.0007
11:92558468	11	A	T	0.4754	244	0.575	240	0.0046	0.0006
11:9292267	11	C	T	0.2254	244	0.03333	240	-0.0057	0.0008
11:93232471	11	C	T	0.209	244	0.3542	240	-0.0047	0.0007
11:934594	11	T	C	0.08607	244	0.004167	240	0.0113	0.0012
11:94754328	11	G	A	0.02049	244	0.4792	240	0.0093	0.0015
11:95016806	11	T	C	0.1639	244	0.0625	240	-0.0083	0.0009
11:95132290	11	T	G	0.3893	244	0.3125	240	-0.0047	0.0007
11:95172947	11	A	G	0.3811	244	0.2875	240	-0.0089	0.0007
11:95231767	11	C	T	0.2418	244	0.2667	240	0.0078	0.0007
11:95485852	11	T	C	0.2213	244	0.25	240	0.0044	0.0007
11:95512390	11	A	G	0.05328	244	0.3	240	-0.0094	0.0011
11:95566473	11	A	G	0.4795	244	0.525	240	0.0085	0.0006
11:95638188	11	A	C	0.373	244	0.5	240	0.0083	0.0007
11:95757590	11	A	G	0.3361	244	0.0625	240	0.0079	0.0007
11:96266936	11	A	G	0.3402	244	0.4083	240	-0.0047	0.0006
11:96333488	11	C	T	0.4672	244	0.2167	240	0.0057	0.0007
11:96754258	11	A	G	0.3443	244	0.06667	240	0.0038	0.0007
12:101334388	12	A	G	0.7582	244	0.2292	240	0.0045	0.0007
12:101474326	12	T	C	0.5287	244	0.15	240	0.0041	0.0007
12:101651134	12	T	C	0.2295	244	0.6375	240	0.0051	0.0007
12:101767325	12	G	A	0.3811	244	0.675	240	0.0054	0.0007
12:101937886	12	T	C	0.5615	244	0.3667	240	-0.0154	0.0007
12:101961564	12	G	T	0.4426	244	0.1125	240	-0.0193	0.001
12:102013968	12	C	T	0.03689	244	0.1042	240	-0.0471	0.0016
12:10214207	12	A	G	0.06148	244	0.2833	240	0.0074	0.0012
12:102202492	12	G	A	0.2336	244	0.4167	240	-0.0611	0.0017
12:102236901	12	A	C	0.1066	244	0.3125	240	-0.0693	0.0017
12:102265170	12	T	C	0	244	0.1917	240	0.0567	0.0034
12:102399855	12	G	A	0	244	0	240	-0.0498	0.0022
12:1025098	12	A	G	0.03279	244	0.2	240	-0.0174	0.0014
12:102534926	12	C	T	0.02459	244	0	240	-0.0122	0.0021
12:102564295	12	C	A	0.06967	244	0.1917	240	0.0421	0.0016
12:102668819	12	G	A	0.2787	244	0.1708	240	-0.0216	0.0011
12:102733454	12	G	A	0.1352	244	0.1292	240	-0.0368	0.0011
12:102753797	12	C	G	0.01639	244	0.2792	240	0.0107	0.0016
12:102756471	12	A	G	0.04918	244	0	240	-0.0282	0.0015
12:102765903	12	G	C	0.1844	244	0.6875	240	0.0105	0.0009
12:102804235	12	C	G	0.3689	244	0.0125	240	-0.0083	0.0008
12:102877688	12	T	C	0	244	0.0875	240	0.0403	0.006
12:103042463	12	T	G	0.008197	244	0.1083	240	-0.0112	0.0017
12:103755244	12	G	A	0.05738	244	0	240	0.0107	0.0014
12:103935434	12	G	A	0.1311	244	0.2333	240	0.0067	0.001
12:103936752	12	C	T	0.2049	244	0.07917	240	0.0167	0.0009
12:103969832	12	T	C	0.127	244	0.3875	240	0.0168	0.0012
12:104164698	12	T	C	0.2336	244	0.2458	240	-0.0064	0.0008
12:104427154	12	T	C	0.02869	244	0.04167	240	-0.0163	0.0013
12:104669144	12	C	T	0.1189	244	0.1708	240	-0.0161	0.001
12:104762145	12	C	A	0.008197	244	0.2625	240	0.0173	0.0018
12:104831728	12	T	C	0.008197	244	0.1208	240	0.0129	0.0022
12:105070258	12	T	C	0.6025	244	0.2125	240	0.0074	0.0006
12:105388064	12	A	G	0.3484	244	0.3583	240	-0.0043	0.0007
12:105711045	12	A	G	0.3074	244	0.0375	240	0.0053	0.0007
12:105757162	12	G	A	0.4016	244	0.675	240	0.0048	0.0007
12:105789892	12	G	A	0.1967	244	0.4042	240	-0.0043	0.0007
12:105864971	12	C	T	0.4672	244	0.3125	240	-0.0052	0.0007
12:105988018	12	T	C	0.3156	244	0.75	240	0.0069	0.0007
12:106230497	12	T	C	0.3934	244	0.2	240	-0.0119	0.0006
12:106322962	12	A	G	0.4262	244	0.4958	240	-0.0061	0.0006
12:106811975	12	G	A	0.4426	244	0.4167	240	-0.0116	0.0008
12:106877170	12	T	A	0.04508	244	0.15	240	0.0121	0.0015
12:107080184	12	G	T	0.4057	244	0.5792	240	0.0116	0.0007
12:10724206	12	C	G	0.4262	244	0.25	240	0.0039	0.0006
12:107382398	12	T	G	0.4262	244	0.4708	240	0.004	0.0006
12:107591687	12	A	G	0.08607	244	0	240	-0.0057	0.001
12:107736187	12	G	A	0.4139	244	0	240	0.0107	0.0007
12:108290853	12	T	C	0.5123	244	0.275	240	0.0039	0.0006
12:108324698	12	C	T	0.2951	244	0.1083	240	0.0091	0.0007
12:108586214	12	A	G	0.5369	244	0.05	240	0.0084	0.0007
12:108597614	12	G	A	0.03689	244	0.3	240	0.0119	0.002
12:109289835	12	C	T	0.2418	244	0.08333	240	-0.0058	0.0008
12:109568707	12	G	A	0.2377	244	0.4917	240	0.0116	0.0007
12:109701695	12	T	G	0.2172	244	0.175	240	-0.0048	0.0008
12:110051403	12	T	C	0.127	244	0.3125	240	-0.0101	0.0009
12:110490077	12	G	A	0.0123	244	0	240	-0.013	0.0021
12:110791841	12	C	T	0.4467	244	0.1458	240	-0.0059	0.0007
12:111000197	12	G	A	0.07377	244	0.8958	240	0.0095	0.0012
12:111260653	12	G	A	0.7746	244	0.3208	240	-0.0062	0.0008
12:1115751	12	G	A	0.2582	244	0.275	240	0.0113	0.0008
12:112025492	12	A	G	0.627	244	0	240	-0.0058	0.0008
12:112919388	12	G	A	0.3648	244	0.675	240	0.005	0.0007
12:113267724	12	C	A	0	244	0.05417	240	0.0205	0.0031
12:113606225	12	A	G	0.2377	244	0.4667	240	0.0074	0.0007
12:113697490	12	T	C	0.4631	244	0.5333	240	0.005	0.0006
12:113911532	12	A	G	0.3525	244	0.3083	240	-0.0052	0.0006
12:114238665	12	T	C	0.5779	244	0.2542	240	0.0057	0.0006
12:114288527	12	T	C	0.3975	244	0.475	240	0.0046	0.0006
12:114670331	12	C	T	0.2295	244	0.03333	240	0.0143	0.0007
12:114912063	12	C	A	0.2828	244	0.2875	240	-0.0058	0.0007
12:115062298	12	G	A	0.3279	244	0.3875	240	0.0042	0.0007
12:115105100	12	C	T	0.2869	244	0.05417	240	-0.0039	0.0007
12:115199226	12	G	A	0.5533	244	0.1125	240	-0.0044	0.0006
12:115326192	12	T	G	0.1107	244	0.0375	240	-0.0054	0.0009
12:115553558	12	T	C	0.541	244	0.25	240	0.0041	0.0006
12:115749855	12	A	G	0.1434	244	0.1625	240	-0.011	0.001
12:115757976	12	G	A	0.06557	244	0.075	240	-0.0234	0.0016
12:115758763	12	G	A	0.05328	244	0.4	240	0.0221	0.0016
12:11604809	12	G	A	0.6721	244	0.5417	240	0.0062	0.0009
12:116174274	12	C	T	0.2336	244	0.0875	240	-0.0177	0.0008
12:116194562	12	T	C	0.1311	244	0.1458	240	0.0074	0.001
12:116525881	12	A	G	0.6025	244	0.2667	240	0.0072	0.0006
12:116592160	12	A	G	0.2418	244	0.4125	240	0.0054	0.0007
12:116723171	12	C	T	0.05738	244	0	240	-0.0176	0.0022
12:116728028	12	C	T	0.1025	244	0.1542	240	0.0149	0.0013
12:11681115	12	A	C	0.05738	244	0.6917	240	-0.0135	0.0014
12:116847474	12	G	C	0.127	244	0.325	240	0.0071	0.0009
12:117005097	12	G	A	0.1475	244	0.3875	240	-0.0208	0.0009
12:11727647	12	T	C	0.3934	244	0.125	240	0.0187	0.0014
12:117490377	12	T	C	0.4303	244	0.2292	240	0.0045	0.0006
12:118033955	12	G	A	0.2869	244	0.3917	240	-0.0055	0.0007
12:118162399	12	T	G	0.1311	244	0.2417	240	-0.0055	0.0008
12:118610779	12	C	T	0.2869	244	0.1583	240	0.0038	0.0007
12:11896728	12	A	G	0.2705	244	0.05417	240	-0.0083	0.0007
12:119577786	12	G	A	0.3811	244	0.07083	240	0.0046	0.0006
12:120153447	12	C	T	0.291	244	0	240	0.0079	0.0009
12:120442904	12	A	G	0.02459	244	0	240	-0.0557	0.0023
12:120538568	12	C	T	0.1025	244	0.004167	240	-0.0192	0.0012
12:120725570	12	C	T	0	244	0.2833	240	-0.0186	0.0021
12:12078004	12	C	G	0.291	244	0.2167	240	0.0054	0.0008
12:120795432	12	C	A	0.2254	244	0.04583	240	0.0151	0.0008
12:12094426	12	G	A	0.2705	244	0.075	240	0.0059	0.0007
12:120986153	12	C	T	0.4385	244	0.3375	240	0.0142	0.0007
12:121184393	12	G	A	0.1885	244	0.03333	240	0.0064	0.0009
12:121383173	12	T	C	0.01639	244	0.04167	240	-0.0148	0.0019
12:121473799	12	G	T	0.4057	244	0.0125	240	0.0085	0.0007
12:121946551	12	A	C	0.1516	244	0.7583	240	0.0103	0.0008
12:122142824	12	A	G	0.2951	244	0.1417	240	-0.0078	0.0007
12:12244963	12	G	C	0.1885	244	0.0375	240	0.0173	0.001
12:122485609	12	T	C	0.2623	244	0.0875	240	-0.0185	0.0009
12:122503614	12	C	T	0	244	0.3917	240	0.0186	0.0027
12:122505495	12	G	A	0.02459	244	0	240	0.0113	0.0018
12:12277102	12	C	T	0.06148	244	0.0125	240	0.0095	0.0014
12:122945535	12	C	T	0.9057	244	1	240	-0.0148	0.0016
12:123337062	12	C	A	0.05738	244	0.008333	240	-0.0193	0.002
12:123358470	12	T	C	0.008197	244	0.3917	240	-0.0172	0.0024
12:123428886	12	G	A	0.2295	244	0.075	240	0.0186	0.0013
12:12356380	12	C	A	0.5369	244	0.06667	240	-0.0049	0.0006
12:123566213	12	A	G	0.3156	244	0.6542	240	0.0097	0.0007
12:123660246	12	C	T	0.02049	244	0.4333	240	-0.0119	0.0019
12:124216280	12	T	G	0.6189	244	0.1583	240	0.0109	0.0007
12:124298275	12	A	C	0.07377	244	0.2667	240	0.013	0.0011
12:124301945	12	A	G	0.09016	244	0.1542	240	0.0264	0.0013
12:124317362	12	T	C	0.03689	244	0.1958	240	0.0177	0.0016
12:124341916	12	T	C	0.1393	244	0.1042	240	0.028	0.001
12:124399807	12	G	A	0.1721	244	0.05833	240	0.0053	0.0008
12:124532181	12	A	G	0	244	0	240	-0.0172	0.0029
12:124556535	12	A	G	0.2131	244	0.2125	240	0.0125	0.0008
12:124697371	12	C	T	0.5246	244	0.09167	240	-0.0096	0.0006
12:124927317	12	G	A	0.1721	244	0	240	-0.0134	0.0009
12:12506960	12	A	G	0.3607	244	0.3167	240	0.0083	0.0007
12:125080201	12	A	G	0.1721	244	0.1458	240	0.0075	0.0009
12:12737692	12	A	C	0.2951	244	0.03333	240	-0.0171	0.0008
12:128797293	12	G	A	0.3852	244	0.1042	240	-0.0052	0.0006
12:130275472	12	T	G	0.2418	244	0.2542	240	0.0053	0.0007
12:13049085	12	G	C	0.6762	244	0.4417	240	0.0085	0.0007
12:130847519	12	T	C	0.4508	244	0.1333	240	0.0047	0.0006
12:131132872	12	C	A	0.3443	244	0.35	240	0.0117	0.0006
12:131151561	12	C	T	0.4631	244	0.04583	240	-0.0045	0.0006
12:131508230	12	C	T	0.6967	244	0.1125	240	0.0036	0.0007
12:131708291	12	T	G	0.4713	244	0.4875	240	-0.0046	0.0007
12:131742013	12	A	T	0.03279	244	0.3375	240	-0.0092	0.0015
12:132038945	12	T	C	0.07787	244	0.2833	240	-0.0075	0.0012
12:132125134	12	A	G	0.1189	244	0.7375	240	0.0165	0.0009
12:132476346	12	A	G	0.4918	244	0.4375	240	-0.005	0.0007
12:132526677	12	G	A	0.2254	244	0.375	240	-0.0046	0.0007
12:132721089	12	C	T	0.04508	244	0.2458	240	0.0166	0.0016
12:132784378	12	G	A	0.623	244	0.5625	240	0.0065	0.0007
12:132816737	12	T	C	0.08197	244	0	240	0.0279	0.0012
12:132924025	12	T	G	0.1967	244	0.2333	240	-0.0046	0.0008
12:1387538	12	T	C	0.09016	244	0.6875	240	-0.018	0.001
12:14067957	12	A	G	0.1475	244	0.004167	240	0.0063	0.0009
12:14225902	12	C	G	0.06148	244	0.008333	240	0.0241	0.0016
12:14257551	12	C	T	0.2049	244	0	240	0.0092	0.0008
12:14367307	12	C	T	0.5205	244	0.2333	240	0.0139	0.0006
12:1444284	12	C	T	0.07377	244	0.6417	240	-0.0101	0.0014
12:1465111	12	A	G	0	244	0.4	240	-0.0218	0.0033
12:14755135	12	T	C	0.377	244	0.5167	240	-0.0051	0.0007
12:1480903	12	A	G	0.332	244	0.6708	240	-0.0061	0.0007
12:14912817	12	C	T	0.4016	244	0.7375	240	-0.0076	0.0007
12:15056070	12	A	T	0.1516	244	0.2875	240	-0.0082	0.0009
12:15112256	12	C	T	0.3279	244	0.4875	240	-0.0059	0.0007
12:15217076	12	C	T	0.3525	244	0.4875	240	-0.0065	0.0007
12:1529702	12	G	A	0.4877	244	0.1083	240	0.0059	0.0006
12:15421148	12	T	G	0.5205	244	0.2875	240	0.0039	0.0006
12:16349061	12	A	G	0.1803	244	0.15	240	0.0071	0.001
12:16577861	12	C	T	0.2213	244	0.3583	240	-0.0049	0.0009
12:17172092	12	G	T	0.2213	244	0.1542	240	0.0053	0.0008
12:17311475	12	G	A	0.5779	244	0.525	240	-0.0042	0.0006
12:17632839	12	A	G	0.2459	244	0.04583	240	0.0051	0.0007
12:17817941	12	G	T	0.291	244	0.07917	240	0.004	0.0007
12:186380	12	G	A	0.06148	244	0.3917	240	-0.0066	0.0011
12:19016594	12	C	G	0.1926	244	0.1333	240	-0.0056	0.0009
12:19087393	12	C	T	0.09426	244	0.6625	240	-0.008	0.0009
12:19549534	12	T	C	0.3648	244	0.1375	240	-0.0061	0.0007
12:19665521	12	A	C	0.2705	244	0.2375	240	-0.0058	0.0007
12:19822928	12	T	C	0.2705	244	0.4542	240	0.0084	0.0007
12:19925791	12	T	C	0.1639	244	0.35	240	0.0056	0.0007
12:2012130	12	G	T	0.02049	244	0.0625	240	-0.0091	0.0014
12:20256042	12	G	A	0.3607	244	0.1542	240	0.0054	0.0007
12:20361096	12	G	C	0.4795	244	0.07917	240	0.0099	0.0007
12:20369318	12	A	G	0.3607	244	0.5542	240	-0.0107	0.0008
12:20383437	12	A	G	0.5164	244	0.1125	240	0.0156	0.0007
12:20435448	12	C	T	0.1926	244	0.4708	240	-0.0131	0.0009
12:20513168	12	T	G	0.04918	244	0.1958	240	0.0238	0.0016
12:20642258	12	T	G	0.2213	244	0.2667	240	0.0081	0.0009
12:20681228	12	A	G	0.3648	244	0.1417	240	0.0206	0.0007
12:20712178	12	T	C	0.1598	244	0.2208	240	-0.0063	0.0009
12:20973917	12	C	T	0.3033	244	0.8042	240	-0.0058	0.0008
12:21178615	12	C	T	0.1434	244	0.008333	240	-0.0065	0.0009
12:21332648	12	T	G	0.3115	244	0.4792	240	-0.0046	0.0007
12:21608381	12	C	A	0.3934	244	0.1458	240	0.0049	0.0007
12:218255	12	C	A	0.5328	244	0.2	240	0.0116	0.0007
12:21868261	12	A	G	0.2992	244	0.35	240	0.0053	0.0007
12:21944367	12	C	T	0.3279	244	0.2042	240	0.0062	0.0007
12:2205153	12	A	C	0.5246	244	0.06667	240	0.0045	0.0006
12:22307485	12	C	T	0.2582	244	0.5833	240	-0.0069	0.0008
12:2286987	12	G	A	0.05738	244	0.05417	240	0.0137	0.0015
12:23172530	12	G	A	0.5287	244	0.7792	240	-0.0042	0.0006
12:23616700	12	G	A	0.3934	244	0.5875	240	-0.0059	0.0006
12:23810521	12	C	T	0.6066	244	0.5875	240	-0.0142	0.0008
12:24039437	12	C	A	0.2049	244	0.2125	240	0.0191	0.0008
12:24135219	12	T	C	0.06557	244	0.2417	240	-0.0072	0.0012
12:242301	12	A	G	0.6352	244	0.2083	240	-0.0109	0.0008
12:24262002	12	A	G	0.02459	244	0	240	-0.0157	0.002
12:24440690	12	G	C	0.373	244	0.2042	240	-0.0059	0.0007
12:24551629	12	A	G	0.1885	244	0.4292	240	0.0051	0.0008
12:2492513	12	C	T	0.791	244	0.1917	240	0.0047	0.0007
12:25600311	12	G	A	0	244	0.375	240	-0.0176	0.0031
12:25683185	12	G	C	0.582	244	0.1208	240	0.005	0.0007
12:25970412	12	A	G	0.377	244	0.6208	240	-0.0063	0.0006
12:26177439	12	G	A	0.1393	244	0	240	0.0071	0.001
12:26287765	12	G	A	0.2172	244	0.4458	240	-0.0075	0.0008
12:2644961	12	T	C	0.05738	244	0.03333	240	0.0092	0.0013
12:26796329	12	C	A	0.1803	244	0.2708	240	-0.0059	0.0008
12:26857584	12	A	G	0.1475	244	0	240	0.0058	0.001
12:27273905	12	T	G	0.1885	244	0.03333	240	-0.0065	0.0009
12:27762012	12	C	T	0.06557	244	0.0625	240	0.011	0.0012
12:27812633	12	T	C	0.2664	244	0	240	0.008	0.0009
12:27830302	12	A	C	0.1475	244	0.1083	240	-0.0104	0.0011
12:27852908	12	T	C	0.1721	244	0.0125	240	0.0228	0.0009
12:27909818	12	C	T	0.1967	244	0.2	240	0.0122	0.0011
12:27935162	12	G	A	0.3525	244	0.3875	240	0.0176	0.0008
12:27958140	12	C	T	0.06967	244	0.02083	240	0.0651	0.0017
12:27967532	12	A	C	0	244	0	240	-0.0307	0.0039
12:28166450	12	A	G	0.05738	244	0	240	0.0144	0.0016
12:28180573	12	G	A	0.1434	244	0.004167	240	0.0207	0.001
12:28454698	12	T	G	0.3361	244	0.004167	240	-0.0296	0.0009
12:2855518	12	T	C	0.1803	244	0.2333	240	0.0077	0.0009
12:28699667	12	A	G	0.2828	244	0.075	240	0.0114	0.0007
12:28792402	12	C	T	0.04098	244	0.07083	240	0.0132	0.0012
12:28802325	12	A	G	0.168	244	0.0875	240	0.0094	0.001
12:28873190	12	G	A	0.0123	244	0.04583	240	-0.0172	0.0021
12:28896517	12	A	C	0.418	244	0.25	240	0.0088	0.0007
12:28979921	12	T	C	0.2705	244	0.4833	240	-0.0063	0.0008
12:29381276	12	A	C	0.2459	244	0.6625	240	0.0202	0.0007
12:30617836	12	A	T	0.004098	244	0	240	0.0212	0.0029
12:30662843	12	C	T	0.5082	244	0.3833	240	-0.0081	0.0006
12:3125971	12	A	C	0.1311	244	0.008333	240	0.0059	0.0009
12:31636497	12	G	A	0.2582	244	0.725	240	0.0072	0.0007
12:31804562	12	C	T	0.2008	244	0.1083	240	-0.0044	0.0008
12:31985990	12	T	C	0.2254	244	0.1583	240	-0.0046	0.0008
12:3201169	12	T	C	0.3484	244	0.2833	240	0.0046	0.0007
12:3231155	12	T	C	0.08607	244	0.1	240	0.0193	0.0011
12:32370658	12	A	G	0.3197	244	0.5	240	-0.0065	0.0006
12:3244696	12	C	T	0.05738	244	0	240	0.0232	0.0014
12:32566994	12	T	C	0.168	244	0.15	240	-0.0064	0.0008
12:32847068	12	C	T	0.3607	244	0.7625	240	-0.0047	0.0007
12:33255196	12	G	A	0.04508	244	0.625	240	0.0071	0.0012
12:33979582	12	G	C	0.1762	244	0.1833	240	-0.0087	0.0008
12:3573317	12	G	A	0.2254	244	0.2542	240	-0.0041	0.0007
12:3803806	12	T	C	0.1762	244	0.4292	240	-0.0089	0.0008
12:39028991	12	C	T	0.5574	244	0.1583	240	-0.0068	0.0007
12:3927295	12	A	G	0.3525	244	0.675	240	-0.0038	0.0007
12:39426430	12	A	G	0.09016	244	0.07917	240	0.0138	0.0012
12:3966552	12	A	G	0.2131	244	0	240	0.0046	0.0008
12:39991316	12	T	C	0.04098	244	0	240	0.0108	0.0017
12:4015000	12	A	G	0.06557	244	0.008333	240	0.0114	0.0014
12:40322458	12	T	C	0.3975	244	0.3875	240	-0.0078	0.0006
12:4048860	12	T	C	0.09016	244	0.04167	240	0.0088	0.0012
12:41040067	12	C	T	0.05738	244	0	240	0.0099	0.0015
12:4128402	12	G	A	0.01639	244	0.1792	240	0.0182	0.0021
12:41718943	12	T	C	0.2541	244	0.1333	240	-0.0071	0.0008
12:41789708	12	T	C	0.25	244	0.1417	240	0.005	0.0008
12:4193987	12	G	A	0.3893	244	0.3042	240	0.0062	0.0007
12:4209573	12	G	T	0	244	0.1375	240	-0.0232	0.0039
12:42145796	12	G	C	0.01639	244	0.07083	240	0.015	0.0016
12:4218982	12	T	C	0.1066	244	0.1125	240	0.0097	0.0011
12:42233484	12	C	T	0.2008	244	0.15	240	0.0117	0.0008
12:4224993	12	G	A	0.2951	244	0.008333	240	-0.0048	0.0007
12:42552483	12	A	G	0.2336	244	0.0375	240	-0.0063	0.0007
12:4264762	12	G	T	0.5861	244	0.125	240	0.0173	0.0009
12:42661315	12	T	C	0.3975	244	0.125	240	-0.0119	0.0007
12:4276898	12	G	A	0.09836	244	0.04167	240	-0.0214	0.0015
12:4289921	12	G	T	0.168	244	0.07917	240	-0.0214	0.001
12:4290330	12	T	C	0.09426	244	0	240	-0.0143	0.0011
12:4302638	12	G	A	0	244	0.1833	240	-0.0154	0.0026
12:43072710	12	A	C	0.3402	244	0	240	-0.0099	0.0007
12:43512735	12	G	A	0.09836	244	0.01667	240	0.0132	0.001
12:4358317	12	A	G	0.3525	244	0.35	240	0.004	0.0007
12:4405692	12	T	C	0.1393	244	0.06667	240	0.0061	0.0009
12:4448431	12	A	C	0.2869	244	0.1292	240	0.0114	0.0007
12:45418297	12	G	A	0.07377	244	0.3708	240	0.0074	0.001
12:45647595	12	G	A	0.1025	244	0.325	240	0.0067	0.001
12:45951196	12	C	T	0.2131	244	0.004167	240	-0.0161	0.0009
12:46021711	12	G	A	0.008197	244	0	240	0.0113	0.0017
12:461781	12	A	G	0.3934	244	0.5792	240	-0.0162	0.0007
12:46194843	12	C	T	0.2746	244	0.08333	240	0.0059	0.0007
12:46405180	12	G	A	0.2459	244	0.3208	240	-0.0141	0.0009
12:46699231	12	G	A	0.0123	244	0.2	240	-0.0268	0.0025
12:46715034	12	T	A	0.4631	244	0.5875	240	0.0092	0.0008
12:46775479	12	A	G	0.008197	244	0.008333	240	-0.0267	0.0021
12:46779879	12	A	G	0.209	244	0.7042	240	0.0125	0.0008
12:46785534	12	A	G	0.0123	244	0.5667	240	0.0417	0.0027
12:46949093	12	A	G	0.08197	244	0	240	-0.0122	0.0015
12:46951008	12	A	G	0.5	244	0.008333	240	-0.0097	0.0007
12:47196215	12	T	G	0.377	244	0.4875	240	0.0042	0.0007
12:473591	12	C	G	0	244	0.275	240	-0.0268	0.0029
12:47486366	12	T	C	0.1434	244	0.07083	240	0.0078	0.001
12:47797202	12	T	C	0.08197	244	0.1833	240	0.0091	0.0012
12:47998650	12	G	A	0.6639	244	0.5917	240	-0.0154	0.0007
12:48121937	12	T	C	0.168	244	0.5208	240	0.0196	0.0012
12:4831088	12	C	T	0.5082	244	0.4167	240	-0.0036	0.0006
12:48374772	12	A	G	0.7254	244	0.1458	240	0.0079	0.0008
12:48648644	12	T	C	0.3689	244	0.5417	240	-0.011	0.0007
12:48706067	12	C	T	0.02459	244	0.08333	240	-0.0295	0.0021
12:48836252	12	G	T	0.459	244	0.3625	240	-0.0098	0.0007
12:48989424	12	T	C	0.09016	244	0.004167	240	0.0152	0.0014
12:4918487	12	T	C	0.1885	244	0.2042	240	-0.0044	0.0008
12:49305869	12	A	G	0.1885	244	0.4333	240	-0.0082	0.0009
12:49653399	12	A	C	0.06557	244	0.1625	240	0.0138	0.0013
12:49869365	12	A	G	0.3648	244	0.1333	240	0.0085	0.0007
12:50153255	12	A	G	0.4057	244	0.07917	240	0.0064	0.0008
12:5043981	12	C	T	0.6803	244	0.4667	240	0.0041	0.0006
12:50787916	12	T	C	0.3648	244	0.3042	240	0.0142	0.0008
12:5103476	12	C	G	0.1885	244	0.1042	240	0.0064	0.0008
12:51190814	12	C	T	0.1352	244	0.04583	240	0.0131	0.0011
12:51205555	12	A	G	0.2049	244	0.1792	240	-0.0072	0.0009
12:513760	12	A	G	0.1516	244	0.025	240	-0.0078	0.0012
12:51924189	12	A	G	0.1557	244	0.4917	240	-0.0055	0.0009
12:51998433	12	T	C	0.02459	244	0.3292	240	-0.0147	0.0022
12:52059498	12	C	T	0.1066	244	0.6458	240	-0.0053	0.001
12:52076325	12	G	C	0.1844	244	0.09583	240	0.0068	0.0008
12:52558700	12	A	C	0.1107	244	0.0875	240	0.0059	0.001
12:53055813	12	C	T	0	244	0.008333	240	0.0287	0.003
12:53070188	12	C	T	0.1107	244	0	240	0.0234	0.0012
12:53113507	12	T	C	0.07377	244	0.008333	240	-0.0178	0.0015
12:53277221	12	A	G	0.01639	244	0.07917	240	0.0167	0.0018
12:53331015	12	G	A	0.008197	244	0.4917	240	-0.0185	0.0022
12:53566405	12	G	A	0.1598	244	0.0625	240	-0.0124	0.0009
12:53601293	12	C	T	0.168	244	0.2042	240	0.0225	0.0014
12:53740507	12	G	A	0.7787	244	0.2292	240	0.0058	0.0008
12:53982480	12	T	A	0.2828	244	0.6833	240	-0.0068	0.0007
12:54222945	12	A	G	0.3648	244	0.7792	240	-0.0065	0.0007
12:5428946	12	A	G	0.1066	244	0.004167	240	-0.0122	0.0011
12:54380595	12	A	G	0.1803	244	0.2458	240	0.0067	0.0008
12:55037196	12	C	T	0.7131	244	0.1875	240	0.0048	0.0007
12:5582493	12	T	C	0.2336	244	0.06667	240	0.0053	0.0008
12:55891959	12	A	G	0.09016	244	0	240	0.0082	0.0015
12:56286961	12	T	C	0.06148	244	0	240	-0.0245	0.0014
12:56290173	12	A	G	0.004098	244	0	240	0.0199	0.0033
12:56316135	12	T	C	0.004098	244	0	240	-0.1045	0.003
12:563206	12	A	G	0.291	244	0.1042	240	0.0243	0.0008
12:56324638	12	C	T	0.07377	244	0	240	0.0465	0.0014
12:56423194	12	T	C	0.03689	244	0.04583	240	-0.0144	0.0016
12:56462834	12	T	C	0.3197	244	0.1917	240	0.005	0.0007
12:56655280	12	T	C	0.2459	244	0.1292	240	-0.0078	0.0007
12:56752285	12	G	T	0.08607	244	0.2125	240	-0.0329	0.001
12:568037	12	C	T	0.06557	244	0.07083	240	0.0089	0.0014
12:57050783	12	T	C	0.06967	244	0	240	0.018	0.0015
12:57131973	12	A	G	0.3689	244	0.5458	240	-0.0093	0.0007
12:57141483	12	T	C	0.1475	244	0.05833	240	0.0057	0.0009
12:57197443	12	C	T	0.2869	244	0.6833	240	-0.0117	0.0008
12:57450266	12	T	C	0.25	244	0.05833	240	0.0196	0.001
12:5751013	12	C	T	0.4221	244	0.06667	240	0.0038	0.0006
12:57542544	12	G	A	0.1598	244	0.2833	240	0.0092	0.0009
12:57866818	12	A	C	0.4057	244	0.3792	240	-0.0263	0.0008
12:58016902	12	G	A	0.04918	244	0	240	0.0105	0.0017
12:58140985	12	C	G	0.5369	244	0.025	240	0.0038	0.0007
12:58611609	12	T	G	0.6844	244	0.275	240	0.0089	0.0007
12:58797947	12	C	T	0.3852	244	0.3708	240	0.0051	0.0007
12:5890716	12	C	G	0.2049	244	0.1917	240	-0.0044	0.0008
12:59027138	12	G	A	0.1598	244	0.5208	240	-0.0074	0.0009
12:59522986	12	C	T	0.1803	244	0.0375	240	-0.0103	0.0009
12:59583920	12	A	G	0.1352	244	0.1167	240	0.0254	0.0011
12:60112090	12	G	A	0.02049	244	0.3708	240	-0.0118	0.0019
12:61507637	12	T	C	0.1967	244	0.4417	240	-0.0039	0.0007
12:6177204	12	G	T	0.5205	244	0.1125	240	0.0045	0.0006
12:619544	12	A	G	0.2869	244	0.2958	240	-0.0074	0.0008
12:62125258	12	C	T	0.2787	244	0.08333	240	-0.0057	0.0007
12:62185998	12	T	C	0.1434	244	0.2042	240	-0.0085	0.0011
12:6223672	12	A	G	0.3852	244	0	240	0.0038	0.0007
12:62428287	12	A	G	0.3484	244	0.5125	240	-0.0053	0.0007
12:62467014	12	A	G	0.04508	244	0	240	0.0136	0.0019
12:62658419	12	G	A	0.1967	244	0.004167	240	0.0109	0.001
12:62732293	12	A	G	0.05738	244	0.2167	240	-0.0086	0.0013
12:63212822	12	T	C	0.008197	244	0.3292	240	-0.015	0.0019
12:6386109	12	C	A	0.2254	244	0.0125	240	0.0049	0.0008
12:64091580	12	A	G	0.2787	244	0	240	0.0146	0.0008
12:64404143	12	C	T	0.6721	244	0.1583	240	0.0063	0.0007
12:64718319	12	T	G	0.3607	244	0.02917	240	0.0099	0.0007
12:6476444	12	T	C	0.5451	244	0.4542	240	0.0075	0.0006
12:65041274	12	A	C	0.3566	244	0.225	240	0.0041	0.0007
12:65111190	12	C	T	0.08197	244	0.3667	240	-0.0081	0.0011
12:65168452	12	T	C	0.08607	244	0.125	240	0.0092	0.0012
12:65317598	12	A	G	0.4795	244	0.1417	240	0.0173	0.0007
12:65355252	12	G	T	0.0123	244	0.1	240	-0.0196	0.0023
12:65468274	12	T	C	0.008197	244	0.1417	240	-0.0198	0.0025
12:65734867	12	T	C	0.06967	244	0.05833	240	0.038	0.0012
12:65745916	12	A	G	0.2459	244	0.725	240	-0.0251	0.001
12:65746953	12	A	C	0.02049	244	0.2833	240	-0.0122	0.0017
12:65782893	12	T	C	0.008197	244	0.175	240	0.0337	0.0038
12:65847592	12	T	C	0.07787	244	0.06667	240	0.0309	0.0016
12:65853271	12	T	C	0.06967	244	0.725	240	-0.0476	0.0014
12:65925653	12	G	A	0.004098	244	0.07083	240	0.0374	0.0034
12:65965972	12	C	A	0.4836	244	0.4583	240	0.0446	0.0008
12:6597816	12	A	G	0.0123	244	0.06667	240	0.016	0.002
12:66010844	12	T	C	0.373	244	0.2542	240	-0.016	0.0007
12:66066014	12	G	A	0.3033	244	0.3708	240	-0.0174	0.0007
12:66493204	12	A	G	0.5492	244	0.3208	240	0.0041	0.0007
12:66801051	12	A	G	0	244	0.2833	240	-0.0224	0.0035
12:6727686	12	A	G	0.2664	244	0.1583	240	0.0061	0.0009
12:67459093	12	T	C	0.4918	244	0.01667	240	0.0098	0.0007
12:6747467	12	A	G	0	244	0.1417	240	-0.0254	0.0041
12:67569459	12	C	T	0.004098	244	0.5417	240	-0.0176	0.0032
12:6762725	12	C	T	0.6148	244	0.2083	240	0.0107	0.0007
12:67842782	12	G	T	0.1352	244	0.6625	240	-0.0088	0.0009
12:68361119	12	T	C	0.04508	244	0	240	0.0091	0.0016
12:68523089	12	A	G	0.04508	244	0.5958	240	-0.0218	0.0016
12:68856768	12	T	C	0.5451	244	0.09167	240	0.0054	0.0007
12:68932767	12	T	C	0.02049	244	0.5917	240	-0.016	0.002
12:69173075	12	T	G	0.582	244	0.2958	240	0.0041	0.0006
12:69422046	12	C	T	0.3238	244	0.5333	240	-0.0142	0.0008
12:69433878	12	G	T	0.6434	244	0.3458	240	-0.0434	0.0007
12:6946217	12	A	G	0.2951	244	0.4375	240	0.0112	0.0007
12:69618366	12	T	C	0.03279	244	0.1917	240	-0.0126	0.0014
12:69637611	12	T	G	0.5205	244	0.06667	240	0.0054	0.0007
12:70081108	12	A	G	0.3484	244	0.1833	240	0.0044	0.0007
12:70546903	12	T	C	0.6516	244	0.1333	240	0.0051	0.0007
12:70571984	12	A	G	0.02869	244	0	240	-0.0092	0.0015
12:70752825	12	A	G	0.09426	244	0	240	0.0116	0.0011
12:70954745	12	G	A	0.2377	244	0.1167	240	0.0057	0.0008
12:7111653	12	A	G	0.3852	244	0.4458	240	-0.0047	0.0007
12:71354510	12	T	C	0.3811	244	0.5875	240	-0.0055	0.0007
12:71512516	12	A	G	0.08197	244	0.03333	240	0.0098	0.0014
12:71980750	12	C	T	0.3689	244	0.2917	240	0.0038	0.0006
12:7217906	12	G	A	0.2869	244	0.3458	240	0.0053	0.0007
12:7398711	12	G	A	0.03279	244	0.3125	240	0.0159	0.0014
12:74486286	12	T	G	0.03689	244	0.1	240	-0.011	0.0013
12:74958225	12	C	T	0.3361	244	0.7167	240	-0.0038	0.0007
12:7496888	12	T	C	0.02459	244	0.5083	240	-0.0083	0.0014
12:7540803	12	T	C	0.1189	244	0.5375	240	-0.0124	0.001
12:75555378	12	G	C	0.2541	244	0.7458	240	-0.0045	0.0007
12:76067266	12	G	A	0.1721	244	0.1	240	0.0059	0.0008
12:76569882	12	T	C	0.3115	244	0.05417	240	0.0052	0.0008
12:76600469	12	G	A	0.06967	244	0	240	0.0083	0.0011
12:76855620	12	A	G	0.4098	244	0.3583	240	-0.0059	0.0007
12:76991399	12	C	T	0.377	244	0.07083	240	0.0055	0.0007
12:77038244	12	G	A	0.168	244	0.1458	240	-0.0129	0.001
12:77038514	12	A	G	0.008197	244	0.07917	240	-0.021	0.0025
12:77059446	12	G	T	0.2951	244	0.5583	240	-0.0183	0.0008
12:77293734	12	C	T	0.04508	244	0.09167	240	0.0138	0.0016
12:77519772	12	G	A	0.2746	244	0.4875	240	-0.0075	0.0007
12:77840313	12	A	G	0.1107	244	0.8625	240	-0.0118	0.0009
12:78410692	12	C	T	0.4098	244	0.3167	240	0.0049	0.0006
12:79167824	12	A	C	0.3811	244	0	240	-0.005	0.0007
12:79949733	12	T	C	0.0123	244	0.2333	240	-0.013	0.0021
12:8019242	12	G	T	0.459	244	0.025	240	0.0046	0.0007
12:80707472	12	T	C	0.2787	244	0.075	240	0.0052	0.0007
12:80932814	12	A	T	0.0123	244	0.4458	240	-0.0137	0.0016
12:81698400	12	C	T	0.4549	244	0.07917	240	0.0063	0.0007
12:82775484	12	G	A	0.1352	244	0.1167	240	0.0117	0.001
12:82980113	12	G	A	0.1148	244	0.1667	240	0.0083	0.0012
12:83815044	12	G	T	0.3975	244	0.0625	240	0.006	0.0008
12:84326280	12	C	T	0.5533	244	0.3417	240	0.0041	0.0007
12:84597422	12	C	T	0.4098	244	0.2708	240	0.008	0.0007
12:84658837	12	G	A	0.1393	244	0.2875	240	0.0102	0.0008
12:85182714	12	A	G	0.1721	244	0	240	0.0089	0.0009
12:85885921	12	T	C	0.4672	244	0.4458	240	-0.004	0.0007
12:8679607	12	G	A	0.2992	244	0.2875	240	0.0094	0.0007
12:8751536	12	A	G	0.2131	244	0.09583	240	0.0077	0.0008
12:88084211	12	C	T	0.06967	244	0.1167	240	0.0078	0.0012
12:886440	12	A	G	0.5656	244	0.3333	240	0.0071	0.0007
12:88905969	12	T	C	0.1721	244	0.95	240	-0.005	0.0008
12:89078067	12	G	A	0.07787	244	0.2458	240	0.0119	0.0011
12:8914017	12	C	T	0.3689	244	0.4583	240	-0.0075	0.0007
12:8929985	12	G	A	0.1107	244	0.004167	240	-0.0217	0.001
12:89667782	12	A	G	0.1352	244	0.01667	240	-0.0085	0.0011
12:89783907	12	T	C	0.03279	244	0.325	240	-0.0104	0.0016
12:89837609	12	T	C	0.1885	244	0	240	-0.0135	0.001
12:90332596	12	T	C	0.09016	244	0.1542	240	-0.0112	0.0011
12:90362035	12	T	C	0.1107	244	0.06667	240	0.0125	0.001
12:90746334	12	C	T	0.2869	244	0.225	240	-0.0054	0.0007
12:91103516	12	G	A	0.1393	244	0.0125	240	0.0155	0.0011
12:91149891	12	G	A	0	244	0.2458	240	-0.0218	0.0037
12:91417531	12	T	C	0.2705	244	0.5792	240	-0.0048	0.0007
12:91784131	12	A	G	0.5287	244	0.1333	240	0.0061	0.0006
12:91855075	12	A	G	0.3648	244	0.7792	240	0.0047	0.0006
12:92028704	12	G	T	0.1025	244	0.1125	240	0.0067	0.0011
12:92136221	12	C	A	0.4016	244	0.1042	240	-0.0077	0.0007
12:92276997	12	A	G	0.1844	244	0.0625	240	0.0048	0.0007
12:92545019	12	A	G	0.5451	244	0.3542	240	-0.004	0.0006
12:93125550	12	C	A	0.09426	244	0.2333	240	0.0122	0.0011
12:93159920	12	G	A	0.4344	244	0.2875	240	-0.0056	0.0006
12:93415851	12	T	C	0	244	0.07083	240	0.0326	0.0055
12:93478686	12	A	G	0.4098	244	0.04167	240	0.0205	0.0012
12:93554681	12	G	A	0.5902	244	0.5333	240	-0.005	0.0008
12:93556232	12	C	T	0.04918	244	0.1	240	0.02	0.0012
12:93584728	12	T	G	0.2131	244	0.07917	240	0.0605	0.0008
12:93612195	12	C	T	0.07377	244	0.6042	240	-0.01	0.0011
12:93682675	12	G	A	0.04508	244	0	240	0.0582	0.0034
12:93712590	12	A	G	0.5287	244	0.2625	240	0.0329	0.0017
12:93744656	12	C	T	0	244	0.1833	240	-0.1465	0.0053
12:93813518	12	G	A	0.4754	244	0.4042	240	-0.0195	0.0007
12:93861675	12	A	G	0.1721	244	0.3583	240	-0.0103	0.0008
12:93901846	12	G	T	0.1721	244	0.1917	240	0.0148	0.0009
12:93935900	12	A	G	0.4262	244	0.4458	240	-0.0172	0.0007
12:94382150	12	C	T	0.07787	244	0.4417	240	-0.0061	0.001
12:94647313	12	G	T	0.1926	244	0.5375	240	-0.007	0.0008
12:94807530	12	G	A	0.541	244	0.4583	240	0.0037	0.0006
12:95086146	12	A	G	0.3689	244	0.25	240	-0.0045	0.0006
12:95509767	12	C	T	0.4385	244	0.1375	240	0.0085	0.0007
12:96304859	12	A	G	0.3156	244	0.3	240	0.012	0.0007
12:96325844	12	T	A	0.06148	244	0.0125	240	0.0088	0.0014
12:96420088	12	A	C	0.291	244	0.05833	240	-0.0053	0.0007
12:96752719	12	G	A	0.459	244	0.4458	240	-0.0056	0.0007
12:97082959	12	A	G	0.168	244	0.1375	240	0.0083	0.0009
12:97144559	12	A	G	0.373	244	0.3958	240	0.0114	0.0007
12:97368851	12	A	C	0.1189	244	0	240	-0.007	0.001
12:97399009	12	A	G	0.4303	244	0.4708	240	0.0093	0.0006
12:97465952	12	A	T	0.2213	244	0.02917	240	-0.0068	0.0008
12:97496228	12	T	C	0.1926	244	0.025	240	0.0067	0.0008
12:97813834	12	C	T	0.2664	244	0.6625	240	-0.0057	0.0007
12:97945609	12	A	G	0.6557	244	0.5083	240	0.0053	0.0007
12:98044852	12	T	C	0.3811	244	0.3875	240	0.005	0.0007
12:98386389	12	A	G	0.4672	244	0.3583	240	0.0068	0.0006
12:98677245	12	C	T	0.2131	244	0.1542	240	0.007	0.0008
12:9965084	12	G	C	0.1967	244	0.5208	240	-0.0039	0.0007
12:99669532	12	C	T	0.3934	244	0.5958	240	-0.0042	0.0006
13:100636738	13	T	C	0.3934	244	0.35	240	-0.0088	0.0007
13:101053841	13	C	A	0.2213	244	0.125	240	-0.0113	0.0008
13:101447688	13	G	A	0.4057	244	0.08333	240	0.0071	0.0007
13:101666903	13	T	G	0.2295	244	0.0125	240	-0.007	0.0008
13:102732474	13	G	A	0.4139	244	0.6667	240	-0.005	0.0007
13:103282868	13	C	T	0.2049	244	0.2625	240	0.0057	0.0007
13:104520083	13	A	G	0.2049	244	0.02083	240	0.0044	0.0008
13:105153555	13	A	G	0.5246	244	0.07917	240	0.0052	0.0006
13:105895051	13	G	A	0.2623	244	0.4708	240	0.004	0.0007
13:106405798	13	T	G	0.4713	244	0.1833	240	0.0044	0.0006
13:106494028	13	T	C	0.2459	244	0.1417	240	0.0042	0.0007
13:106990142	13	A	C	0.3852	244	0.0125	240	0.0051	0.0006
13:107245147	13	C	T	0.07377	244	0.2583	240	0.0064	0.0011
13:107830637	13	A	G	0.4959	244	0.2042	240	0.0043	0.0007
13:108233624	13	T	G	0.123	244	0	240	0.0088	0.001
13:108975238	13	A	C	0.209	244	0.3417	240	-0.0047	0.0008
13:109154900	13	T	C	0.1639	244	0.15	240	0.0085	0.0008
13:109164703	13	T	C	0.07377	244	0.2167	240	0.0084	0.001
13:109264613	13	C	T	0.05738	244	0.2875	240	-0.0081	0.0014
13:109657864	13	T	G	0.1844	244	0.2458	240	0.0048	0.0008
13:110027123	13	A	T	0.4713	244	0.3708	240	0.0069	0.0007
13:110182848	13	A	C	0.3525	244	0.475	240	-0.0045	0.0006
13:110278964	13	C	T	0.127	244	0.425	240	-0.0053	0.0009
13:110649649	13	A	C	0.05328	244	0.2083	240	-0.0068	0.0012
13:110744137	13	C	T	0.2008	244	0.008333	240	0.0087	0.0008
13:110896968	13	T	C	0.3648	244	0.225	240	0.0065	0.0007
13:111291585	13	A	G	0.4057	244	0.1958	240	0.0037	0.0007
13:111430166	13	T	G	0.04508	244	0	240	-0.0117	0.0012
13:111542903	13	G	T	0.2664	244	0.0875	240	0.006	0.0007
13:112029365	13	A	G	0.4918	244	0.03333	240	-0.005	0.0006
13:112881635	13	C	G	0.5738	244	0.1875	240	0.0037	0.0006
13:113212839	13	G	T	0.2254	244	0.1	240	0.0099	0.0007
13:113562577	13	C	T	0.3443	244	0.7833	240	0.0072	0.0007
13:114112572	13	A	G	0.3402	244	0.3958	240	0.0041	0.0006
13:114135713	13	T	C	0.6885	244	0.09583	240	-0.0038	0.0007
13:114232601	13	T	C	0.2377	244	0.575	240	-0.0215	0.0007
13:19400371	13	G	A	0.03689	244	0.1417	240	0.0088	0.0016
13:20549163	13	G	A	0.1189	244	0.09167	240	-0.0094	0.0012
13:20782309	13	T	C	0.004098	244	0.1167	240	0.0136	0.0025
13:20794414	13	C	T	0.1557	244	0.2417	240	0.0163	0.0009
13:20855637	13	C	T	0.01639	244	0	240	0.0171	0.0023
13:20862619	13	A	C	0.05738	244	0	240	0.009	0.0013
13:20975999	13	C	T	0.02459	244	0.1	240	-0.0099	0.0017
13:20996063	13	G	C	0.1148	244	0.3333	240	-0.0267	0.001
13:21574559	13	G	A	0.4303	244	0.1958	240	0.0054	0.0007
13:21686696	13	G	A	0.3648	244	0.1125	240	-0.0053	0.0006
13:21776736	13	T	C	0.3156	244	0.2542	240	-0.0057	0.0007
13:22014791	13	A	G	0.3033	244	0.3625	240	-0.007	0.0007
13:22237801	13	A	G	0.2787	244	0.35	240	0.0057	0.0007
13:22285691	13	C	T	0.1844	244	0.02083	240	0.006	0.0008
13:22378993	13	A	G	0.5943	244	0.25	240	0.0039	0.0006
13:22442367	13	A	G	0.1557	244	0.1625	240	0.0057	0.0008
13:23601313	13	G	A	0.25	244	0.2708	240	-0.0066	0.0007
13:23681651	13	G	A	0.3975	244	0.3917	240	-0.0042	0.0006
13:23787998	13	A	C	0.1557	244	0.04167	240	-0.0084	0.0008
13:24038339	13	T	G	0.5246	244	0.2708	240	-0.0037	0.0006
13:25271722	13	C	G	0.8402	244	0.09583	240	-0.0076	0.0008
13:25935931	13	G	A	0.4303	244	0.5667	240	0.0049	0.0006
13:26734217	13	T	C	0.4549	244	0.3458	240	0.0036	0.0006
13:27252731	13	A	G	0.1107	244	0.7417	240	-0.0098	0.0009
13:27387803	13	T	A	0.123	244	0.2458	240	0.0057	0.0009
13:27509932	13	C	T	0.1475	244	0	240	0.0178	0.001
13:27718641	13	C	G	0.05738	244	0.008333	240	0.0087	0.0014
13:27782185	13	C	T	0.5082	244	0.06667	240	-0.0058	0.0006
13:27819535	13	G	A	0.4549	244	0.3083	240	0.0078	0.0007
13:27852894	13	A	G	0.1311	244	0.2375	240	-0.0058	0.0009
13:27853248	13	A	G	0.2172	244	0.2167	240	0.006	0.0008
13:27858465	13	A	G	0.3402	244	0.1208	240	0.0055	0.0007
13:27889814	13	C	T	0.4918	244	0.2417	240	-0.0046	0.0006
13:28238446	13	G	T	0.04508	244	0.04167	240	-0.0096	0.0014
13:28417851	13	T	C	0.291	244	0.2292	240	-0.005	0.0007
13:28475077	13	G	A	0.06148	244	0	240	0.0106	0.0012
13:29545363	13	T	C	0.7213	244	0.1625	240	-0.0061	0.0008
13:29598614	13	T	G	0.2746	244	0.02083	240	0.016	0.0008
13:30125192	13	G	C	0.377	244	0.08333	240	-0.0037	0.0006
13:30390146	13	C	T	0.06148	244	0.3417	240	0.0087	0.0014
13:30443131	13	A	G	0.2828	244	0.3833	240	0.0068	0.0007
13:30497100	13	C	T	0.459	244	0.15	240	-0.0038	0.0006
13:31263419	13	A	G	0.4918	244	0.2667	240	-0.0058	0.0006
13:31331312	13	T	A	0.0123	244	0.2708	240	-0.0082	0.0013
13:32042954	13	A	T	0.6475	244	0.4042	240	-0.0052	0.0007
13:32126407	13	T	C	0.09426	244	0.1042	240	0.0171	0.0011
13:32136408	13	C	T	0.1025	244	0.3042	240	0.0095	0.001
13:32150885	13	G	A	0.2623	244	0.004167	240	-0.0058	0.0008
13:32398875	13	C	A	0.2705	244	0.004167	240	0.0062	0.0008
13:32552600	13	C	A	0.3689	244	0.5625	240	0.0189	0.0008
13:32928075	13	T	C	0.2828	244	0.45	240	-0.0057	0.0008
13:33119700	13	T	C	0.2008	244	0.09167	240	-0.0134	0.0008
13:34027149	13	T	C	0.4672	244	0.15	240	-0.0036	0.0006
13:35376862	13	A	G	0.1721	244	0.5417	240	0.0091	0.0008
13:35790619	13	T	C	0.2951	244	0.425	240	0.0054	0.0007
13:36290412	13	C	T	0.1639	244	0.15	240	0.0069	0.0009
13:36348686	13	C	A	0.2828	244	0.1125	240	-0.0095	0.0007
13:36881254	13	A	G	0.1885	244	0.008333	240	0.0099	0.0008
13:37377554	13	G	A	0.1434	244	0.2625	240	0.0082	0.0009
13:37585496	13	G	A	0.1066	244	0.01667	240	0.0094	0.0011
13:37598730	13	A	G	0.1352	244	0	240	0.0076	0.001
13:38245723	13	C	T	0.4344	244	0.0625	240	-0.004	0.0007
13:38575628	13	G	C	0.1148	244	0.0125	240	0.0084	0.0009
13:38769249	13	C	T	0.3238	244	0.1583	240	0.0038	0.0007
13:39013752	13	C	T	0.1434	244	0.2917	240	-0.0127	0.0009
13:39505995	13	G	A	0.5779	244	0.4667	240	0.0046	0.0006
13:39661236	13	C	T	0.3689	244	0.4542	240	0.0112	0.0007
13:39813072	13	A	G	0.1434	244	0.4458	240	0.0085	0.0009
13:39956161	13	G	A	0.377	244	0.2667	240	0.0072	0.0007
13:40230195	13	T	G	0.1189	244	0.1958	240	-0.0064	0.0008
13:40350785	13	T	C	0.2172	244	0.4625	240	-0.0067	0.0008
13:40439840	13	T	C	0.2295	244	0.2083	240	0.0065	0.0007
13:40535292	13	C	A	0.1393	244	0.2667	240	-0.0192	0.0009
13:40679627	13	T	C	0.6885	244	0.2583	240	0.0117	0.0007
13:40983974	13	G	A	0.004098	244	0.0625	240	-0.0403	0.0029
13:41195524	13	A	T	0.8525	244	0.008333	240	-0.0083	0.0009
13:41833623	13	T	C	0.3525	244	0.02917	240	0.0068	0.0007
13:42014905	13	A	G	0.1352	244	0.1875	240	-0.0099	0.001
13:42030804	13	C	T	0.1803	244	0.3333	240	-0.0066	0.0009
13:42180386	13	C	T	0.3811	244	0.09583	240	-0.0165	0.0007
13:42378941	13	A	C	0.2377	244	0.425	240	0.0061	0.0007
13:42684308	13	A	G	0.541	244	0.4042	240	-0.0042	0.0006
13:43400190	13	T	C	0.709	244	0.2083	240	-0.0052	0.0007
13:44025653	13	G	A	0.2746	244	0.7417	240	0.0048	0.0007
13:44158916	13	T	C	0.07377	244	0.4083	240	0.0066	0.0009
13:44299280	13	T	C	0.4057	244	0.2083	240	-0.0041	0.0006
13:44407773	13	A	G	0.4262	244	0.2125	240	0.0087	0.0007
13:44801692	13	A	G	0.1639	244	0.02917	240	-0.0065	0.0009
13:45034065	13	A	G	0.1844	244	0.7417	240	0.0072	0.0008
13:45506497	13	C	T	0.1311	244	0.2292	240	0.0054	0.001
13:46354649	13	A	G	0.2787	244	0.1625	240	-0.0056	0.0007
13:46600949	13	C	T	0.2049	244	0.0875	240	-0.0164	0.0009
13:46672369	13	T	G	0.07787	244	0.02083	240	-0.0092	0.0011
13:47110259	13	C	G	0.5082	244	0.09583	240	-0.0046	0.0007
13:47323894	13	A	C	0.2951	244	0.07083	240	-0.0095	0.0008
13:48089066	13	T	C	0.1844	244	0.6042	240	0.0062	0.0008
13:48144253	13	A	G	0.02869	244	0	240	0.0094	0.0016
13:48344038	13	G	C	0.7295	244	0.02917	240	-0.0139	0.0007
13:48524200	13	A	G	0.004098	244	0.2917	240	0.0133	0.0021
13:49147986	13	C	A	0.1844	244	0.05417	240	-0.0094	0.0013
13:49329198	13	G	C	0.1434	244	0.1625	240	-0.0131	0.001
13:49506711	13	A	G	0.2869	244	0.05833	240	-0.017	0.0008
13:49621746	13	A	G	0.06967	244	0.05417	240	-0.0126	0.0012
13:49659556	13	G	A	0.06967	244	0.05833	240	0.033	0.0015
13:49719920	13	A	G	0.1844	244	0.025	240	-0.0159	0.0011
13:49765371	13	T	A	0.1189	244	0	240	-0.0214	0.0012
13:50050004	13	A	G	0.5246	244	0.2167	240	-0.0314	0.0009
13:50094607	13	G	A	0.0123	244	0.07917	240	-0.0594	0.0026
13:50176855	13	T	C	0.004098	244	0.06667	240	0.0459	0.0054
13:50207938	13	T	C	0.1557	244	0.02917	240	0.0163	0.0011
13:50224192	13	T	A	0.008197	244	0.0625	240	0.0249	0.0033
13:50378162	13	G	A	0.1107	244	0.2167	240	0.0178	0.0015
13:50425214	13	T	G	0.09016	244	0.1458	240	-0.0272	0.0016
13:50532652	13	A	G	0.25	244	0.07917	240	-0.0534	0.0012
13:50599596	13	C	G	0.07787	244	0.2083	240	0.0089	0.0013
13:50730563	13	C	T	0.1844	244	0.2708	240	-0.0062	0.001
13:50821881	13	G	C	0.4303	244	0.225	240	-0.0162	0.0007
13:50883673	13	G	A	0.1311	244	0.575	240	0.0157	0.0012
13:51084035	13	C	T	0.3689	244	0.2792	240	0.0108	0.0007
13:51342031	13	A	G	0.4713	244	0.05417	240	-0.0043	0.0007
13:51739494	13	A	G	0.4631	244	0.5125	240	0.0064	0.0007
13:51923877	13	C	A	0.5328	244	0.1583	240	-0.0053	0.0006
13:51981152	13	C	T	0.09016	244	0.1958	240	0.0184	0.0012
13:52422048	13	G	A	0.06148	244	0.2333	240	0.0103	0.0014
13:52866324	13	G	T	0.832	244	0.1875	240	-0.0061	0.0007
13:53528071	13	A	G	0.1311	244	0	240	0.0084	0.0009
13:53708791	13	T	C	0.582	244	0.09167	240	-0.0053	0.0006
13:54458944	13	C	T	0.3975	244	0.1292	240	-0.0036	0.0006
13:57238491	13	T	C	0.123	244	0.6708	240	0.0068	0.001
13:57820485	13	A	G	0.709	244	0.35	240	-0.0064	0.0007
13:58169851	13	C	T	0.541	244	0.2333	240	-0.0058	0.0006
13:58945446	13	G	A	0.08197	244	0.004167	240	-0.0101	0.0011
13:59747122	13	T	C	0.3443	244	0.6333	240	0.0059	0.0007
13:61420358	13	C	T	0.3689	244	0.4125	240	0.0052	0.0006
13:62164712	13	G	A	0.3443	244	0.2458	240	0.0058	0.0007
13:63195283	13	A	G	0.07787	244	0.004167	240	-0.0065	0.0011
13:65634346	13	C	T	0.6025	244	0.3333	240	-0.0043	0.0006
13:65972859	13	C	T	0.3443	244	0.1333	240	-0.0052	0.0006
13:66406322	13	A	G	0.418	244	0.0875	240	-0.0038	0.0006
13:66985597	13	C	T	0.01639	244	0.3667	240	0.0115	0.0019
13:68871819	13	C	T	0.4631	244	0.1417	240	-0.0041	0.0006
13:69385789	13	A	C	0.4016	244	0.2542	240	0.0048	0.0006
13:71145272	13	A	T	0.5287	244	0.2042	240	-0.0049	0.0006
13:71791239	13	T	C	0.291	244	0.3042	240	-0.0069	0.0007
13:71906742	13	T	C	0.5205	244	0.1958	240	0.0063	0.0007
13:72244259	13	T	G	0.06148	244	0.1458	240	-0.0096	0.0013
13:72538153	13	A	G	0.09426	244	0	240	0.0095	0.0013
13:72745098	13	T	C	0.04098	244	0	240	0.0185	0.0025
13:72750613	13	T	C	0.5492	244	0.3583	240	0.0072	0.0006
13:73057735	13	G	A	0.08607	244	0.02083	240	-0.0179	0.0013
13:73100475	13	G	A	0.06148	244	0.2375	240	-0.0083	0.0013
13:73169638	13	T	C	0.04098	244	0.1125	240	-0.0107	0.0014
13:73261960	13	G	T	0.5123	244	0.2833	240	-0.005	0.0006
13:73283572	13	G	T	0.3115	244	0.3583	240	0.014	0.0007
13:73320264	13	G	T	0.03279	244	0.3667	240	0.0132	0.0015
13:73369974	13	A	G	0.3197	244	0.4458	240	-0.0094	0.0007
13:73514677	13	G	A	0.2664	244	0.5333	240	-0.0047	0.0007
13:73552397	13	T	C	0.008197	244	0.004167	240	-0.0116	0.0016
13:73665416	13	G	A	0.09016	244	0.0375	240	0.0121	0.001
13:73992266	13	T	G	0.2336	244	0.6	240	-0.0067	0.0007
13:74101436	13	C	T	0.7336	244	0.01667	240	0.0043	0.0007
13:74226437	13	A	C	0.1721	244	0.008333	240	-0.0072	0.0009
13:74478598	13	C	T	0.459	244	0.2042	240	-0.0064	0.0006
13:75146918	13	G	A	0.627	244	0.2583	240	0.006	0.0006
13:75475083	13	T	C	0.1516	244	0.5833	240	-0.0059	0.0009
13:75670182	13	A	G	0.209	244	0.1083	240	0.0057	0.0009
13:75789585	13	A	G	0.3648	244	0.07917	240	-0.0082	0.0007
13:76869518	13	A	G	0.1311	244	0.004167	240	-0.0061	0.0011
13:77349437	13	G	A	0.6844	244	0.2542	240	-0.0037	0.0007
13:77881095	13	T	C	0.1803	244	0.3333	240	-0.0108	0.0008
13:78231143	13	A	G	0.3279	244	0.4125	240	-0.0038	0.0007
13:78578389	13	C	T	0.1189	244	0.6167	240	-0.0049	0.0009
13:79736661	13	T	G	0.4098	244	0.125	240	0.0146	0.0009
13:79743994	13	C	A	0.02459	244	0.1542	240	-0.0148	0.0019
13:80034777	13	T	A	0.2828	244	0.5792	240	-0.0048	0.0007
13:80143021	13	A	G	0.2705	244	0.075	240	0.0132	0.0007
13:80245594	13	G	A	0.2828	244	0.5042	240	-0.0125	0.0007
13:80337390	13	A	G	0.3156	244	0	240	0.0054	0.0007
13:80652095	13	T	G	0.4344	244	0.4625	240	0.008	0.0007
13:80922778	13	C	A	0.3525	244	0	240	0.0103	0.0007
13:82274916	13	A	G	0.3115	244	0.08333	240	0.0048	0.0007
13:84328971	13	T	C	0.4918	244	0.5917	240	-0.0047	0.0006
13:85352551	13	G	A	0.3811	244	0.1333	240	0.0123	0.0006
13:86487872	13	C	T	0.1598	244	0.2833	240	0.0063	0.0009
13:89632334	13	C	G	0.2459	244	0.2208	240	-0.0041	0.0007
13:90263952	13	T	G	0.3402	244	0.2042	240	-0.004	0.0007
13:91154711	13	A	G	0.1926	244	0.3583	240	-0.0139	0.0007
13:91297130	13	T	C	0.1926	244	0.05417	240	0.0063	0.0009
13:91322486	13	C	T	0.6434	244	0.2875	240	-0.0086	0.0008
13:91367672	13	C	T	0.2254	244	0.1333	240	0.0167	0.001
13:92135591	13	C	A	0.3484	244	0.3125	240	0.0044	0.0007
13:92939497	13	G	A	0.4713	244	0.225	240	-0.0046	0.0006
13:93224864	13	G	A	0.2172	244	0.05	240	-0.0089	0.0008
13:93936105	13	G	A	0.3238	244	0.3792	240	-0.0066	0.0007
13:94584571	13	G	A	0.3607	244	0.05417	240	0.0054	0.0006
13:94864357	13	C	T	0.04098	244	0.1667	240	0.0094	0.0014
13:94991683	13	G	C	0.3238	244	0.1417	240	-0.0039	0.0007
13:95271136	13	T	C	0.2623	244	0.7042	240	-0.0068	0.0007
13:95427211	13	T	G	0.6762	244	0.25	240	-0.0043	0.0007
13:95462858	13	T	A	0.418	244	0.0375	240	0.0039	0.0007
13:96130830	13	C	T	0.1148	244	0.2625	240	0.0103	0.0009
13:96426298	13	T	C	0.4344	244	0.008333	240	-0.0071	0.0007
13:96822306	13	A	G	0.2623	244	0.225	240	0.0044	0.0007
13:97978788	13	C	T	0.4918	244	0.225	240	-0.0039	0.0006
13:98260807	13	G	T	0.1557	244	0.75	240	0.0053	0.0009
13:98395734	13	A	G	0.1434	244	0.025	240	0.0073	0.0008
13:98581862	13	A	G	0.4754	244	0.5375	240	0.0057	0.0008
13:98921567	13	C	T	0.2008	244	0.1792	240	0.0135	0.0008
13:99385979	13	A	G	0.3279	244	0.4083	240	-0.004	0.0007
13:99680454	13	G	A	0.08197	244	0.125	240	-0.0075	0.0011
13:99779643	13	G	A	0.5164	244	0.04583	240	-0.0076	0.0007
13:99906219	13	T	C	0.2295	244	0.3833	240	-0.0046	0.0007
13:99953881	13	G	C	0.2213	244	0.09583	240	-0.0079	0.0008
13:99996943	13	G	T	0.4467	244	0.2417	240	0.0053	0.0007
14:100187393	14	C	G	0.3279	244	0.2417	240	-0.0044	0.0007
14:100355964	14	A	G	0.01639	244	0.05	240	-0.0128	0.0018
14:100399524	14	T	C	0.2418	244	0.3125	240	-0.0069	0.0007
14:100732404	14	T	C	0.1107	244	0	240	0.0113	0.0012
14:100762015	14	A	G	0.1926	244	0.3375	240	-0.0128	0.0009
14:100837024	14	T	C	0.3975	244	0.05	240	0.005	0.0007
14:100879167	14	T	C	0.168	244	0.325	240	-0.0094	0.0009
14:100883961	14	T	C	0.3484	244	0.4083	240	0.0091	0.0007
14:101058819	14	A	G	0.6475	244	0.1	240	-0.0091	0.0007
14:101072794	14	A	G	0.2213	244	0.008333	240	0.0061	0.0008
14:101202269	14	A	G	0.5287	244	0.3958	240	-0.0043	0.0006
14:101293949	14	A	G	0.1885	244	0.1333	240	-0.0046	0.0008
14:101368875	14	G	A	0.06557	244	0.0625	240	-0.0121	0.0012
14:101475335	14	T	C	0.1557	244	0.5667	240	0.0078	0.0009
14:101479271	14	T	C	0.1926	244	0.4958	240	0.0069	0.0012
14:101533261	14	A	G	0.3484	244	0.4417	240	-0.0103	0.0009
14:101629499	14	G	A	0.09016	244	0.1042	240	0.0123	0.0011
14:101797127	14	C	A	0.08607	244	0.02083	240	-0.0147	0.0015
14:101830241	14	T	C	0.05738	244	0.1167	240	0.0066	0.0011
14:102520051	14	G	C	0.3033	244	0.4625	240	-0.0233	0.0007
14:102885192	14	T	C	0.3197	244	0.025	240	-0.0053	0.0007
14:103079265	14	T	C	0.209	244	0.004167	240	-0.0068	0.0008
14:103249116	14	G	A	0.5	244	0.5	240	0.0042	0.0007
14:103407878	14	C	T	0.3893	244	0.02917	240	-0.0345	0.0009
14:103447445	14	A	G	0	244	0	240	-0.0207	0.0037
14:103795386	14	C	A	0.3238	244	0.1958	240	0.0062	0.0008
14:104785733	14	C	T	0.2746	244	0.4292	240	0.0097	0.0007
14:104844912	14	A	G	0.05328	244	0.05417	240	-0.0098	0.0018
14:104915666	14	T	C	0.209	244	0.2708	240	-0.0067	0.0008
14:105523262	14	T	C	0.1967	244	0.2417	240	0.0104	0.0008
14:20465840	14	T	C	0.1762	244	0.25	240	-0.0075	0.0008
14:20609420	14	T	C	0.1926	244	0.1458	240	0.0051	0.0008
14:20634273	14	G	A	0.373	244	0.3542	240	0.0069	0.0006
14:21072704	14	T	G	0.5123	244	0.3792	240	0.0159	0.0007
14:21230910	14	C	A	0.2172	244	0.0625	240	0.0134	0.0007
14:21386552	14	C	T	0.1148	244	0	240	0.0305	0.0011
14:21416728	14	G	A	0.04098	244	0.0875	240	0.018	0.0019
14:21477470	14	T	C	0.2049	244	0.09167	240	-0.0138	0.0009
14:22399472	14	C	T	0.3484	244	0.3625	240	-0.0039	0.0007
14:22834885	14	A	G	0.1803	244	0.075	240	-0.0042	0.0008
14:22844424	14	A	G	0.02459	244	0	240	0.0334	0.0026
14:22879743	14	A	G	0.1107	244	0.008333	240	0.0086	0.0012
14:22884857	14	C	G	0.06148	244	0.1458	240	0.0151	0.0013
14:22902571	14	T	C	0.04098	244	0.15	240	0.0105	0.0018
14:23093199	14	C	G	0.2746	244	0.3875	240	0.0046	0.0007
14:23129743	14	A	G	0.4549	244	0.3375	240	-0.0049	0.0007
14:23252671	14	G	T	0.1844	244	0.05833	240	0.009	0.0009
14:23289947	14	A	G	0.2746	244	0.1958	240	-0.0169	0.0009
14:23381693	14	G	A	0.1148	244	0.02083	240	-0.0096	0.0011
14:23442198	14	C	T	0.7008	244	0.2417	240	0.009	0.0008
14:24058463	14	A	G	0.5082	244	0.04583	240	-0.007	0.0007
14:24118430	14	A	G	0.2418	244	0.35	240	-0.0088	0.0009
14:24238273	14	A	G	0.05328	244	0	240	0.0183	0.0017
14:24361543	14	C	T	0.06967	244	0.09167	240	0.0143	0.0015
14:24361644	14	T	C	0.25	244	0.3917	240	0.0379	0.0012
14:24395023	14	G	A	0.5574	244	0.1417	240	0.0056	0.0008
14:24434758	14	T	C	0.1189	244	0.1583	240	0.0119	0.0011
14:25078641	14	G	A	0.1434	244	0.2167	240	0.0078	0.001
14:26025263	14	A	G	0.1557	244	0.175	240	0.0055	0.0008
14:26418248	14	A	G	0.2295	244	0.04167	240	-0.0048	0.0008
14:28376433	14	A	G	0.5041	244	0.04583	240	-0.0039	0.0006
14:30024055	14	A	G	0.01639	244	0.2917	240	0.0098	0.0015
14:30634685	14	A	G	0.6721	244	0.1042	240	-0.0101	0.0007
14:31043525	14	T	C	0.03279	244	0.1208	240	-0.0138	0.0016
14:31133460	14	C	A	0.1598	244	0	240	0.01	0.0011
14:31787253	14	G	T	0.5205	244	0.08333	240	0.0067	0.0006
14:31985304	14	C	T	0.209	244	0.4208	240	-0.0047	0.0008
14:32206797	14	C	A	0.3197	244	0.09167	240	-0.007	0.0007
14:32941543	14	C	A	0.1762	244	0.1	240	0.012	0.0008
14:33173932	14	C	T	0.4344	244	0.1708	240	0.0049	0.0007
14:33552933	14	G	A	0.4221	244	0.3375	240	0.0037	0.0006
14:33715580	14	A	G	0.291	244	0.3583	240	0.0042	0.0007
14:34031395	14	T	C	0.2377	244	0.1958	240	-0.0057	0.0007
14:34755224	14	A	C	0.4877	244	0.2583	240	0.012	0.0007
14:35286531	14	T	C	0.2582	244	0.05833	240	-0.0108	0.0009
14:35292073	14	A	G	0.06967	244	0	240	-0.0093	0.0013
14:35783310	14	G	A	0.3443	244	0.1708	240	0.0105	0.0008
14:36117640	14	C	T	0.5738	244	0.1667	240	-0.0054	0.0006
14:36389840	14	T	C	0.5779	244	0.2083	240	-0.0047	0.0007
14:36534633	14	T	C	0.03279	244	0.004167	240	-0.0137	0.0014
14:36627628	14	C	T	0.3484	244	0.4833	240	-0.0075	0.0007
14:36674796	14	A	G	0.06148	244	0.2042	240	0.0072	0.0011
14:36675311	14	T	C	0.2377	244	0.05833	240	0.0247	0.0008
14:37053611	14	A	C	0.2541	244	0.05	240	-0.0083	0.0007
14:37581830	14	T	G	0.4385	244	0.02917	240	-0.0059	0.0007
14:38160348	14	G	A	0.1516	244	0.1208	240	0.0102	0.0009
14:38337142	14	A	G	0.4098	244	0.3625	240	-0.0094	0.0006
14:38504696	14	A	G	0.4713	244	0.5417	240	-0.004	0.0006
14:39223814	14	G	T	0.6311	244	0.4375	240	0.0075	0.0006
14:39539102	14	T	C	0.09836	244	0.04167	240	0.0078	0.0012
14:40123176	14	G	T	0.5943	244	0.2625	240	-0.0049	0.0007
14:40398863	14	A	G	0.377	244	0.4625	240	0.0087	0.0007
14:42513498	14	A	G	0.4467	244	0.4125	240	-0.0039	0.0006
14:44387934	14	G	A	0.3893	244	0.2208	240	0.0039	0.0007
14:47772015	14	A	G	0.06557	244	0.0125	240	0.006	0.001
14:49748639	14	A	G	0.2787	244	0.05833	240	-0.0053	0.0007
14:50093459	14	A	G	0.5615	244	0.3292	240	-0.0039	0.0006
14:50514499	14	A	G	0.05738	244	0	240	0.0276	0.0014
14:51360847	14	A	G	0.1189	244	0.004167	240	-0.0115	0.0011
14:51665483	14	A	G	0.1311	244	0.1792	240	-0.0076	0.0009
14:52029557	14	A	C	0.06148	244	0.004167	240	-0.0087	0.0012
14:52038657	14	A	G	0.209	244	0.1	240	0.0066	0.0008
14:52104001	14	T	C	0.1025	244	0.03333	240	0.0064	0.0009
14:52484301	14	G	A	0.5656	244	0.4625	240	-0.0046	0.0006
14:52933911	14	C	T	0.08197	244	0.0625	240	0.008	0.001
14:53623359	14	G	T	0.2295	244	0.1083	240	-0.01	0.0008
14:53854566	14	A	G	0.6844	244	0.1167	240	0.0125	0.0007
14:53908736	14	A	G	0.008197	244	0.2125	240	-0.013	0.0023
14:53958334	14	C	A	0.4508	244	0.3833	240	0.0103	0.0007
14:54001716	14	T	A	0.03279	244	0.02917	240	0.0106	0.0015
14:54180718	14	T	C	0.1885	244	0.4958	240	-0.0156	0.0008
14:54369315	14	A	T	0.5861	244	0.3208	240	-0.0075	0.0007
14:54589302	14	A	C	0.4877	244	0.1833	240	0.0042	0.0006
14:54671672	14	T	C	0.3115	244	0.2042	240	-0.0087	0.0007
14:54708806	14	C	G	0.2377	244	0.0375	240	0.0065	0.0009
14:54733241	14	C	T	0.2377	244	0.5083	240	0.016	0.0007
14:54737939	14	G	C	0.1557	244	0.2958	240	-0.0126	0.0008
14:54798811	14	T	C	0.4385	244	0.3583	240	-0.0138	0.0008
14:55059714	14	G	A	0.004098	244	0.025	240	0.0132	0.0023
14:55430780	14	C	T	0.1066	244	0.02083	240	0.0143	0.0013
14:55668037	14	G	C	0.2746	244	0.2	240	0.0138	0.0007
14:56013357	14	C	A	0.4467	244	0.4583	240	0.0041	0.0006
14:56138237	14	C	A	0.2377	244	0.008333	240	-0.0074	0.0008
14:56834962	14	T	C	0.09426	244	0.1542	240	-0.0072	0.0011
14:57168350	14	T	C	0.123	244	0.5417	240	0.0062	0.0009
14:57409857	14	T	C	0.123	244	0.9167	240	0.0083	0.001
14:58331235	14	A	G	0.5533	244	0.3583	240	0.0119	0.0007
14:58754284	14	G	A	0.1066	244	0	240	0.0164	0.0012
14:58773495	14	C	T	0.168	244	0.3375	240	-0.0053	0.0008
14:58811425	14	C	T	0.1598	244	0.3292	240	-0.0153	0.0009
14:59296280	14	C	T	0.08607	244	0	240	-0.0137	0.0012
14:59581036	14	C	T	0.3484	244	0.2958	240	-0.005	0.0007
14:60365683	14	C	T	0.05328	244	0	240	-0.0146	0.002
14:60606157	14	C	T	0.6107	244	0.0125	240	-0.0383	0.0007
14:60867942	14	G	A	0.004098	244	0.175	240	0.0246	0.002
14:61530508	14	C	T	0.1311	244	0.7417	240	0.0058	0.0008
14:62080224	14	C	A	0.6189	244	0.2292	240	-0.0037	0.0006
14:62629431	14	A	G	0.2664	244	0.125	240	-0.005	0.0007
14:62834639	14	C	T	0.377	244	0.1167	240	-0.0044	0.0007
14:63389094	14	G	T	0.1066	244	0.1708	240	-0.0229	0.0011
14:63404698	14	C	T	0.06967	244	0.1667	240	0.0118	0.0013
14:63504136	14	A	G	0.2295	244	0.8292	240	0.0115	0.0007
14:63809094	14	T	C	0.08607	244	0	240	-0.0088	0.0012
14:64137877	14	A	G	0.06967	244	0	240	0.0154	0.0015
14:64214475	14	C	T	0.6066	244	0.1792	240	0.0079	0.0007
14:64463914	14	G	A	0.3484	244	0.275	240	-0.0059	0.0007
14:64538510	14	C	T	0.3607	244	0.5875	240	0.0063	0.0008
14:65053528	14	T	C	0.5779	244	0.008333	240	0.0109	0.0009
14:65600370	14	T	G	0.4139	244	0.6042	240	-0.0102	0.0006
14:66049950	14	A	G	0.1598	244	0.2542	240	-0.0059	0.0007
14:67146675	14	T	G	0.03689	244	0.7208	240	-0.0121	0.0014
14:67519558	14	C	T	0.4918	244	0.3042	240	0.0037	0.0006
14:68209141	14	T	C	0.1639	244	0.1625	240	-0.0205	0.0011
14:68307554	14	T	G	0.004098	244	0.06667	240	-0.0337	0.0052
14:68324219	14	G	T	0.06557	244	0.03333	240	-0.0125	0.0011
14:68448577	14	C	A	0.09016	244	0.09167	240	0.0215	0.001
14:68510773	14	A	G	0.1025	244	0.2333	240	0.0116	0.0011
14:68567965	14	T	C	0.2705	244	0	240	0.0108	0.0008
14:68660039	14	A	G	0.2418	244	0.375	240	-0.0135	0.0008
14:68998079	14	A	G	0.08607	244	0.03333	240	0.0069	0.0012
14:69050689	14	A	C	0.6557	244	0.4083	240	0.0069	0.0007
14:69375560	14	A	G	0.1598	244	0.2375	240	0.0081	0.0009
14:69533682	14	A	C	0.1803	244	0.2917	240	0.0062	0.0008
14:69890465	14	C	T	0.1434	244	0.1625	240	0.0078	0.001
14:69946329	14	G	A	0.377	244	0.2583	240	0.0126	0.0008
14:70036985	14	A	G	0.1926	244	0	240	0.0077	0.001
14:70149849	14	A	G	0.2295	244	0.2083	240	0.006	0.0008
14:70315437	14	G	A	0.1311	244	0.2292	240	0.0055	0.0009
14:70797956	14	C	G	0.291	244	0.4208	240	0.0066	0.0007
14:70975141	14	A	G	0.06557	244	0.0875	240	0.0153	0.0012
14:71122492	14	G	A	0.1844	244	0.008333	240	0.0066	0.0008
14:72586582	14	C	T	0.4631	244	0.3083	240	-0.0038	0.0006
14:73163024	14	G	A	0.06148	244	0.0375	240	-0.0104	0.0013
14:73275573	14	A	G	0.2623	244	0.1917	240	-0.0113	0.0008
14:73745414	14	T	G	0.2336	244	0.2917	240	0.0103	0.0008
14:73880736	14	T	C	0.4221	244	0.3833	240	-0.0077	0.0006
14:74395307	14	T	C	0.1066	244	0.1125	240	-0.0119	0.0011
14:74510679	14	C	T	0.4426	244	0.4417	240	-0.0283	0.001
14:74567996	14	C	A	0.541	244	0.4292	240	-0.0268	0.0007
14:75046760	14	G	A	0.01639	244	0	240	0.0187	0.0028
14:75135159	14	A	G	0.4754	244	0.7667	240	0.0089	0.0007
14:75291419	14	T	C	0.3689	244	0.5125	240	-0.0085	0.0007
14:75374509	14	T	C	0.2336	244	0.4167	240	-0.0055	0.0008
14:75433818	14	G	A	0.4918	244	0.1167	240	-0.0053	0.0007
14:75694964	14	A	G	0.04918	244	0.07083	240	0.0288	0.0017
14:75900655	14	G	A	0.1393	244	0.04167	240	0.0195	0.001
14:76074246	14	C	T	0.2008	244	0.0375	240	-0.0059	0.0009
14:76081182	14	A	G	0.06557	244	0	240	-0.03	0.0015
14:76151686	14	G	T	0.2541	244	0.6708	240	-0.008	0.0007
14:76339829	14	T	C	0.1762	244	0	240	0.0071	0.0009
14:76733387	14	A	C	0.2541	244	0.5167	240	-0.005	0.0007
14:77067755	14	C	T	0.3402	244	0.2	240	0.0047	0.0007
14:77729390	14	C	T	0.373	244	0.2792	240	0.0063	0.0007
14:78027991	14	C	A	0.6311	244	0.2792	240	-0.0039	0.0007
14:78421367	14	T	C	0.5287	244	0.4	240	-0.0052	0.0006
14:79192738	14	C	T	0.02869	244	0.004167	240	0.0088	0.0016
14:79476304	14	A	G	0.2459	244	0.3833	240	0.0117	0.0008
14:80125064	14	T	C	0.373	244	0.3333	240	-0.0053	0.0007
14:80316677	14	T	C	0.7049	244	0.4042	240	0.007	0.0008
14:80491580	14	T	C	0.3115	244	0.05833	240	0.0089	0.0007
14:80499962	14	G	A	0.1557	244	0.6958	240	0.0069	0.0009
14:81332479	14	C	T	0.1434	244	0.1333	240	0.0058	0.001
14:81362828	14	G	A	0.3402	244	0.3667	240	-0.0092	0.0007
14:81506097	14	C	T	0.0123	244	0	240	-0.0215	0.0028
14:82500626	14	A	C	0.5779	244	0.1625	240	0.004	0.0006
14:83290080	14	T	C	0.1066	244	0	240	0.0069	0.0011
14:83991049	14	G	A	0.5041	244	0.575	240	0.004	0.0006
14:85529343	14	T	G	0.2705	244	0.04167	240	0.0081	0.0007
14:85543942	14	C	T	0.3607	244	0.6208	240	-0.0042	0.0006
14:86937599	14	A	G	0.291	244	0.1208	240	-0.0048	0.0007
14:88505414	14	G	T	0.3443	244	0.65	240	-0.0072	0.0007
14:88685453	14	C	T	0.03689	244	0	240	-0.026	0.0025
14:88747850	14	A	C	0.08197	244	0.02917	240	-0.0066	0.001
14:89249344	14	C	T	0.418	244	0.3708	240	-0.0049	0.0006
14:89399991	14	A	G	0.4795	244	0.004167	240	0.0071	0.0006
14:89564763	14	A	G	0.2869	244	0.3833	240	-0.0049	0.0007
14:89629101	14	C	T	0.2951	244	0.05833	240	0.004	0.0007
14:90327726	14	T	C	0.2787	244	0.3042	240	-0.0066	0.0007
14:90519124	14	A	G	0.3443	244	0.2333	240	0.0101	0.0007
14:90814615	14	G	T	0.3484	244	0.2042	240	0.0054	0.0007
14:91410913	14	T	C	0.4959	244	0.4958	240	-0.0054	0.0006
14:91636588	14	G	A	0.1352	244	0.2042	240	-0.0169	0.001
14:91857566	14	A	G	0.1721	244	0	240	0.0325	0.001
14:91873175	14	T	C	0.07377	244	0	240	0.0102	0.0014
14:91879321	14	T	C	0.3033	244	0.4958	240	0.0204	0.0009
14:91954931	14	C	T	0.09016	244	0.1833	240	-0.0272	0.0011
14:92330526	14	T	G	0.09836	244	0.004167	240	0.0075	0.0011
14:92649065	14	G	C	0.1516	244	0.1375	240	0.0057	0.0008
14:92940717	14	A	G	0.3852	244	0.25	240	0.0285	0.0009
14:92958943	14	C	T	0.07787	244	0.0125	240	0.0084	0.0012
14:92995694	14	A	C	0.06148	244	0.2542	240	-0.0133	0.0012
14:93050120	14	C	T	0.1107	244	0.2292	240	-0.0095	0.001
14:93227258	14	G	T	0.4918	244	0.3125	240	-0.0063	0.0006
14:93575874	14	G	C	0.25	244	0.008333	240	-0.0058	0.0008
14:93844546	14	G	A	0.1844	244	0.02917	240	-0.0067	0.0009
14:93860057	14	A	G	0.2459	244	0.1167	240	-0.0044	0.0007
14:94384993	14	A	G	0.1803	244	0.02083	240	-0.0158	0.0012
14:94397299	14	A	C	0.05738	244	0	240	0.0274	0.0018
14:94709268	14	T	G	0.3484	244	0.4833	240	-0.0059	0.0007
14:94811834	14	A	G	0.1475	244	0.025	240	-0.0062	0.0009
14:94831104	14	A	G	0.5615	244	0.175	240	-0.0055	0.0007
14:94913246	14	A	C	0.1844	244	0.175	240	0.0043	0.0007
14:95087805	14	C	T	0.373	244	0.02917	240	0.013	0.0008
14:95432270	14	G	A	0.2418	244	0.6458	240	-0.0105	0.0007
14:95547247	14	G	A	0.7295	244	0.3	240	0.0078	0.0007
14:96573565	14	G	C	0.05738	244	0.05833	240	0.0085	0.0014
14:96812883	14	T	C	0.3443	244	0.275	240	0.0052	0.0007
14:97298755	14	A	G	0.04918	244	0.2208	240	-0.0093	0.0013
14:97359433	14	A	G	0.2377	244	0.0125	240	-0.0076	0.0007
14:97510427	14	C	A	0.332	244	0.7958	240	0.0038	0.0007
14:97941744	14	C	T	0.5615	244	0.1875	240	0.0037	0.0006
14:98417197	14	T	C	0.4631	244	0.2042	240	-0.0063	0.0007
14:99275850	14	C	T	0.3975	244	0.03333	240	0.0057	0.0007
14:99648101	14	G	A	0.2459	244	0.08333	240	0.0084	0.0008
14:99887880	14	A	G	0.418	244	0.8542	240	0.0047	0.0007
15:100054405	15	C	T	0.2049	244	0.5958	240	0.0131	0.0009
15:100075098	15	G	C	0.06148	244	0.5542	240	0.0115	0.0015
15:100102701	15	G	C	0.0123	244	0.1583	240	0.0166	0.0021
15:100145735	15	G	A	0.06148	244	0.1417	240	-0.0367	0.0017
15:100155142	15	C	T	0.373	244	0.4583	240	0.0136	0.0007
15:100160315	15	C	T	0.2582	244	0.325	240	0.0097	0.0007
15:100160592	15	A	G	0.004098	244	0	240	-0.0291	0.0031
15:100199200	15	C	T	0.1598	244	0.2125	240	-0.0059	0.0008
15:100255199	15	T	C	0.3279	244	0.6708	240	0.0271	0.0014
15:100264903	15	A	G	0.03279	244	0.075	240	0.0251	0.002
15:100294413	15	G	A	0.01639	244	0.05	240	-0.0104	0.0015
15:100310827	15	A	C	0.1107	244	0.3375	240	0.0172	0.0012
15:100320529	15	T	C	0.2541	244	0.05833	240	0.0249	0.0008
15:100333374	15	C	A	0.02869	244	0.1208	240	-0.014	0.0017
15:100607521	15	A	G	0.4098	244	0.4542	240	0.0046	0.0007
15:100701209	15	A	G	0.5123	244	0.1625	240	-0.006	0.0006
15:100752466	15	T	A	0.5738	244	0.1875	240	-0.0043	0.0007
15:100777884	15	A	G	0.08197	244	0.008333	240	0.0079	0.001
15:100896102	15	T	C	0.1025	244	0.125	240	0.0053	0.0008
15:101052578	15	A	G	0.332	244	0.075	240	-0.0109	0.0007
15:101057201	15	G	A	0	244	0.2167	240	0.0199	0.0035
15:101097601	15	C	T	0.7787	244	0.3667	240	0.0108	0.0008
15:101112625	15	T	C	0.4057	244	0.08333	240	-0.0072	0.0007
15:101157048	15	T	C	0.1434	244	0.2083	240	-0.0128	0.0012
15:101172148	15	G	A	0.7049	244	0.3583	240	-0.0106	0.0008
15:101392257	15	G	A	0.3975	244	0.4	240	0.0047	0.0007
15:101408963	15	T	C	0.2131	244	0.5583	240	0.0072	0.0007
15:101474142	15	A	G	0.1598	244	0.3917	240	-0.0159	0.0008
15:101512431	15	G	A	0.3443	244	0.675	240	0.0047	0.0006
15:101651831	15	G	A	0.4467	244	0.1917	240	-0.0062	0.0007
15:23501978	15	T	G	0.5492	244	0.0625	240	0.0066	0.0007
15:23520672	15	A	G	0.2336	244	0.4792	240	0.0059	0.0008
15:23564729	15	A	G	0.3484	244	0.1958	240	-0.0062	0.0007
15:23906947	15	A	G	0.123	244	0	240	-0.0145	0.001
15:23967462	15	T	C	0.2828	244	0.3833	240	-0.0041	0.0007
15:24556057	15	A	G	0.09016	244	0.1958	240	-0.0146	0.0009
15:24857245	15	T	C	0.1516	244	0.09583	240	0.005	0.0008
15:25680528	15	A	G	0.4385	244	0.2625	240	-0.0056	0.0007
15:26790000	15	A	G	0.5369	244	0.02917	240	0.004	0.0006
15:28120472	15	G	A	0.7951	244	0	240	0.0094	0.0015
15:29482941	15	G	A	0.5328	244	0.2167	240	-0.0042	0.0006
15:29864715	15	G	A	0.291	244	0.5083	240	-0.0065	0.0007
15:30941861	15	T	C	0.1762	244	0.2833	240	0.0046	0.0008
15:31322538	15	C	T	0.2336	244	0.8417	240	-0.0057	0.0007
15:31375593	15	C	T	0.4139	244	0.4375	240	0.004	0.0006
15:31690308	15	T	C	0.1844	244	0.3542	240	-0.0051	0.0008
15:32801966	15	G	A	0.3115	244	0.4833	240	-0.0045	0.0006
15:33064581	15	C	A	0.3074	244	0	240	-0.0042	0.0007
15:34141146	15	C	T	0.127	244	0.01667	240	0.0125	0.001
15:34230356	15	A	G	0.1066	244	0.1292	240	-0.0066	0.001
15:34968748	15	C	A	0.2008	244	0.0375	240	0.0065	0.0008
15:36166684	15	C	T	0.2787	244	0.1	240	0.0043	0.0007
15:36750731	15	G	A	0.2418	244	0.5667	240	-0.0039	0.0007
15:36914218	15	C	G	0.1189	244	0.004167	240	0.0055	0.001
15:37006873	15	C	T	0.5492	244	0.1458	240	0.0051	0.0007
15:37689144	15	A	C	0.3115	244	0.4958	240	0.0059	0.0007
15:38049048	15	T	C	0.127	244	0.025	240	0.022	0.0011
15:38069246	15	T	C	0.05738	244	0	240	0.0214	0.0011
15:38194862	15	C	G	0.3811	244	0.3583	240	0.0075	0.0008
15:38280861	15	A	G	0.09016	244	0.1333	240	0.0111	0.0011
15:38364053	15	C	T	0.2623	244	0.3333	240	0.019	0.0009
15:38808539	15	A	G	0.4385	244	0.004167	240	-0.0135	0.0008
15:38982109	15	A	T	0.5328	244	0.1292	240	0.0062	0.0006
15:39175270	15	C	T	0.02049	244	0.3167	240	-0.0112	0.0018
15:39276180	15	C	T	0.7008	244	0.6125	240	0.005	0.0007
15:39628966	15	G	A	0.1107	244	0.3125	240	-0.0062	0.0009
15:39883763	15	G	A	0.4262	244	0.175	240	0.0065	0.0007
15:40121915	15	T	G	0.2172	244	0.1583	240	0.0141	0.0009
15:40268114	15	A	G	0.1967	244	0.35	240	-0.0045	0.0008
15:40325008	15	T	C	0.03279	244	0	240	0.0162	0.001
15:40413218	15	A	G	0.1516	244	0.025	240	0.0088	0.0009
15:40717470	15	A	G	0.459	244	0.25	240	-0.0094	0.0007
15:41139989	15	A	G	0.2951	244	0.4875	240	-0.0136	0.0009
15:41799187	15	G	A	0.3074	244	0.2583	240	-0.0085	0.0008
15:42476181	15	T	C	0.2336	244	0.8083	240	-0.0088	0.0007
15:42869601	15	T	C	0.3033	244	0.7292	240	0.0067	0.0008
15:43072172	15	T	C	0.06967	244	0	240	0.0098	0.0015
15:44223666	15	T	C	0.03279	244	0.4542	240	-0.0112	0.0013
15:45131691	15	T	G	0.2131	244	0.3083	240	0.0046	0.0008
15:45195934	15	T	G	0.2992	244	0.09583	240	0.0063	0.0007
15:45217126	15	C	T	0	244	0.3333	240	-0.011	0.002
15:45528960	15	G	A	0.2049	244	0.02083	240	0.0053	0.0008
15:46496672	15	C	T	0.1803	244	0.06667	240	0.0105	0.0009
15:47353695	15	C	T	0.6557	244	0.025	240	0.0079	0.0007
15:47624675	15	C	G	0.373	244	0.05833	240	0.0124	0.0007
15:47919738	15	G	A	0.9016	244	0.1792	240	0.0068	0.0011
15:48099968	15	A	G	0.9918	244	0.0125	240	0.0152	0.0026
15:48231087	15	A	G	0.02459	244	0.2917	240	-0.0103	0.0018
15:48394113	15	T	C	0.07377	244	0.3625	240	-0.0383	0.0011
15:48411882	15	C	G	0.03689	244	0	240	0.0207	0.0036
15:48420560	15	T	G	0	244	0.0375	240	-0.0682	0.0036
15:48436833	15	C	T	0.09836	244	0.1875	240	-0.0268	0.0014
15:48627022	15	C	G	0.004098	244	0.3792	240	-0.0385	0.003
15:48704085	15	C	A	0.25	244	0.7	240	-0.0094	0.0008
15:48712853	15	G	C	0.008197	244	0.2792	240	-0.0149	0.0017
15:48767476	15	T	C	0	244	0.1708	240	-0.0177	0.0025
15:48815443	15	C	G	0.1721	244	0	240	0.0094	0.0009
15:48900594	15	C	T	0.123	244	0.2208	240	-0.0118	0.001
15:49248019	15	G	A	0.008197	244	0	240	-0.0208	0.0037
15:49620633	15	C	T	0.0123	244	0.3083	240	-0.0122	0.0021
15:49660743	15	G	A	0.623	244	0.3833	240	-0.0043	0.0007
15:50152203	15	C	T	0.2377	244	0.09167	240	0.0069	0.0008
15:50223512	15	C	T	0.004098	244	0.1542	240	-0.0221	0.0038
15:50292506	15	T	C	0.1434	244	0.2	240	0.0139	0.0009
15:50476523	15	G	A	0.168	244	0.004167	240	0.0234	0.001
15:50480539	15	T	A	0.168	244	0	240	0.0108	0.001
15:50933628	15	G	A	0.5246	244	0.4875	240	0.0081	0.0009
15:51224090	15	G	A	0.04508	244	0	240	0.0366	0.0032
15:51249869	15	A	G	0.5369	244	0.04167	240	0.048	0.0015
15:51307340	15	A	G	0	244	0.1292	240	-0.0169	0.0024
15:51323836	15	T	G	0	244	0.1667	240	0.0252	0.0044
15:51329528	15	T	C	0.4672	244	0.1	240	0.0166	0.0008
15:51378624	15	T	C	0.1148	244	0.0375	240	0.0597	0.002
15:51546522	15	C	T	0.2336	244	0.1	240	0.0055	0.0008
15:52752524	15	A	C	0.25	244	0.008333	240	0.0041	0.0007
15:52874518	15	G	A	0.8115	244	0.2042	240	0.0049	0.0008
15:53373050	15	T	C	0.168	244	0.8625	240	-0.0062	0.0008
15:53670551	15	G	A	0.5164	244	0.02083	240	0.0117	0.0007
15:53732979	15	C	T	0.04098	244	0.02083	240	0.0107	0.0014
15:54092105	15	C	T	0.6352	244	0.4167	240	-0.0061	0.0006
15:55224645	15	T	C	0.03689	244	0.075	240	-0.0087	0.0014
15:55227561	15	T	C	0.3156	244	0.08333	240	0.0063	0.0007
15:55339617	15	C	T	0.07787	244	0.2417	240	-0.0087	0.0012
15:55361393	15	G	A	0.09836	244	0.6	240	-0.0173	0.0011
15:55628815	15	C	T	0.2705	244	0.004167	240	0.0059	0.0007
15:55825558	15	A	C	0.25	244	0.2125	240	-0.0065	0.0007
15:55904611	15	C	T	0.09836	244	0.0625	240	0.0148	0.0011
15:56242976	15	A	G	0.3566	244	0.5792	240	-0.0039	0.0007
15:56773966	15	G	T	0.6926	244	0.1167	240	0.0139	0.001
15:57433061	15	G	A	0.6803	244	0.2917	240	0.0038	0.0006
15:57497724	15	T	G	0.4508	244	0.2708	240	0.0058	0.0007
15:57708783	15	T	C	0.7787	244	0.2208	240	0.0087	0.0007
15:57764585	15	G	A	0.2336	244	0.02917	240	0.0068	0.0007
15:58175793	15	G	A	0.3975	244	0.3042	240	0.0049	0.0006
15:58431280	15	C	T	0.2541	244	0.5625	240	-0.0039	0.0007
15:58708758	15	C	T	0.6926	244	0.2125	240	0.0059	0.0007
15:59152278	15	G	C	0.02459	244	0.1958	240	-0.0185	0.0021
15:59207075	15	A	C	0.3115	244	0.4833	240	0.0043	0.0007
15:59262822	15	T	C	0.2254	244	0.5917	240	-0.006	0.0008
15:60001515	15	C	A	0.08607	244	0.3417	240	-0.0074	0.0009
15:60339939	15	A	G	0.2828	244	0.1625	240	0.0066	0.0008
15:60489314	15	C	T	0.3525	244	0.3625	240	-0.01	0.0007
15:60535231	15	C	T	0.2049	244	0	240	-0.0056	0.0009
15:60618024	15	G	C	0.05738	244	0.3375	240	-0.0095	0.0012
15:60742297	15	G	T	0.4139	244	0.02083	240	0.0053	0.0007
15:60885689	15	C	T	0.3402	244	0.4833	240	-0.0037	0.0007
15:60887724	15	C	T	0.04918	244	0.2917	240	0.0152	0.0013
15:61042932	15	C	T	0.168	244	0.5083	240	-0.0051	0.0008
15:61116661	15	A	G	0.623	244	0.3833	240	0.0159	0.0008
15:61165800	15	A	T	0.06557	244	0.25	240	0.0116	0.0012
15:61305248	15	C	T	0.6721	244	0.04167	240	0.0071	0.0007
15:61418113	15	T	C	0.7295	244	0.2875	240	0.0052	0.0008
15:61608053	15	G	T	0.1393	244	0.1833	240	0.0065	0.0008
15:61760007	15	A	G	0.3648	244	0.3375	240	-0.0037	0.0007
15:61920582	15	C	T	0.02049	244	0.075	240	-0.0167	0.0015
15:61951918	15	A	G	0.02459	244	0	240	0.0146	0.0019
15:62088060	15	T	C	0.4795	244	0.2542	240	-0.0175	0.0007
15:62428164	15	T	C	0.2213	244	0.07083	240	-0.0043	0.0008
15:62775339	15	C	T	0.6721	244	0.3708	240	0.0082	0.0007
15:63016384	15	T	C	0.1516	244	0.09167	240	-0.005	0.0008
15:63130573	15	C	T	0.5615	244	0.2333	240	0.0059	0.0006
15:63501039	15	G	T	0.3607	244	0.004167	240	0.0107	0.0007
15:63860603	15	A	G	0.06557	244	0.125	240	-0.014	0.0012
15:63883437	15	A	G	0.02869	244	0.1625	240	0.0121	0.0017
15:64223454	15	G	A	0	244	0	240	-0.022	0.0038
[truncated: 6,894 more rows]

## Sheet: BMI-GRCh38
SNP	A1	CHR	A2	AF_EUR	NCHROBS_EUR	AF_AFR	NCHROBS_AFR	BETA	SD
10:100635683	T	10	C	0.8197	244	0.9917	240	-0.025	0.00324
10:102856906	T	10	C	0.9221	244	0.8042	240	-0.029	0.00418037
10:103109281	T	10	C	0.9303	244	0.9958	240	-0.033	0.00429728
10:112998590	C	10	T	0.7172	244	0.7667	240	0.021	0.00279699
10:125007104	G	10	A	0.6516	244	0.3458	240	-0.017	0.00280737
10:21494705	G	10	A	0.7008	244	0.9375	240	-0.018	0.00315805
10:61376407	C	10	T	0.9713	244	1	240	-0.035	0.00476268
10:63554951	G	10	C	0.4836	244	0.4292	240	-0.015	0.00279479
10:85651147	A	10	G	0.9426	244	0.8583	240	-0.039	0.0059599
11:113097929	A	11	C	0.4631	244	0.5042	240	-0.018	0.00292925
11:115151684	A	11	G	0.5082	244	0.3458	240	-0.021	0.00262354
11:13298986	C	11	T	0.7664	244	0.5208	240	-0.014	0.00182309
11:27658369	C	11	T	0.7992	244	0.9958	240	0.042	0.00320973
11:43620580	T	11	G	0.3033	244	0.4083	240	0.018	0.00282959
11:45416824	C	11	T	0.6189	244	0.7875	240	0.013	0.0016241
11:47629441	C	11	T	0.5943	244	0.7958	240	-0.023	0.00253608
11:8647890	A	11	G	0.3197	244	0.4542	240	-0.018	0.00264453
12:111634620	A	12	G	0.6475	244	1	240	0.015	0.00260035
12:112153882	G	12	A	0.6557	244	1	240	0.016	0.00261891
12:122297350	G	12	A	0.9098	244	1	240	0.029	0.00468465
12:39036246	A	12	C	0.7992	244	0.8208	240	-0.014	0.00198145
12:41352871	G	12	A	0.5287	244	1	240	0.015	0.00250091
12:49853685	G	12	A	0.6475	244	0.8375	240	-0.027	0.00252697
12:67811824	A	12	G	0.1598	244	0.07083	240	-0.016	0.00211612
12:830314	G	12	T	0.8279	244	0.9125	240	-0.022	0.00317132
12:99179648	C	12	T	0.2459	244	0.0125	240	-0.015	0.0019221
13:27443645	C	13	T	0.7869	244	0.9708	240	-0.024	0.00366763
13:32610151	T	13	C	0.623	244	0.8292	240	-0.016	0.00163066
13:53528071	G	13	A	0.8689	244	1	240	-0.032	0.00373224
13:58096013	C	13	T	0.832	244	0.9458	240	-0.023	0.0021108
13:58877855	G	13	C	0.7418	244	0.9083	240	-0.024	0.00356161
13:65631572	A	13	G	0.4836	244	0.7167	240	0.017	0.00271825
13:79006784	G	13	A	0.4098	244	0.2542	240	-0.018	0.00259471
13:96396750	A	13	G	0.5451	244	0.3292	240	-0.017	0.00264967
14:101062668	A	14	G	0.3566	244	0.5125	240	-0.018	0.00184771
14:102838088	C	14	T	0.8443	244	0.2583	240	-0.021	0.00328355
14:103683138	A	14	G	0.5697	244	0.8167	240	0.014	0.0025836
14:25458973	C	14	A	0.6598	244	0.4458	240	0.022	0.0028512
14:29267632	C	14	A	0.6393	244	0.9208	240	0.02	0.00267726
14:30045906	C	14	T	0.9795	244	0.5583	240	-0.042	0.00658565
14:32833676	G	14	T	0.5164	244	0.6875	240	-0.018	0.00267121
14:79474040	G	14	T	0.7541	244	0.7583	240	-0.029	0.00317136
14:93323930	T	14	C	0.8484	244	0.8958	240	0.018	0.00320741
14:93605958	A	14	C	0.332	244	0.3542	240	-0.018	0.0030011
15:58719934	T	15	G	0.2377	244	0.6292	240	-0.011	0.00191948
15:65758961	C	15	T	0.8238	244	0.8292	240	-0.014	0.00223856
15:67788548	A	15	T	0.6475	244	0.4125	240	0.026	0.00258356
15:72801650	C	15	T	0.2992	244	0.7542	240	-0.016	0.00266006
15:80717305	C	15	A	0.5492	244	0.9458	240	-0.018	0.00278338
15:94724254	A	15	G	0.5082	244	0.6708	240	0.015	0.00263171
16:19924067	G	16	A	0.8525	244	0.9	240	0.034	0.00376739
16:20243801	T	16	C	0.8525	244	0.6083	240	0.025	0.0036872
16:20359494	C	16	T	0.5328	244	0.5625	240	0.017	0.00283437
16:28527319	A	16	G	0.6434	244	0.8125	240	-0.023	0.00289623
16:28837347	T	16	C	0.627	244	1	240	-0.029	0.0026032
16:29956694	C	16	T	0.5123	244	0.65	240	-0.019	0.00295062
16:31118574	A	16	G	0.5943	244	0.9458	240	0.019	0.00261868
16:3577357	C	16	T	0.7377	244	0.325	240	-0.018	0.00305904
16:3965728	C	16	T	0.3607	244	0.8792	240	-0.025	0.00334658
16:49028679	C	16	A	0.3648	244	0.7625	240	0.015	0.00265464
16:53769662	T	16	A	0.5451	244	0.9333	240	-0.079	0.00255371
16:69522812	C	16	T	0.5533	244	0.7417	240	0.016	0.00255835
16:72962263	G	16	A	0.5574	244	0.8583	240	0.015	0.00273182
17:21358248	C	17	T	0.5287	244	0.2458	240	0.015	0.00276814
17:36558525	A	17	G	0.5943	244	0.6833	240	0.019	0.00276177
17:47717340	A	17	G	0.3607	244	0.1375	240	0.016	0.00280715
17:48215561	C	17	T	0.2664	244	0.3375	240	0.016	0.00285103
17:5377145	T	17	C	0.75	244	0.7958	240	-0.02	0.00277759
17:67873957	C	17	T	0.7746	244	0.9292	240	-0.017	0.00319146
17:80637924	A	17	G	0.5492	244	0.4833	240	0.017	0.0025979
18:12904400	C	18	T	0.2869	244	0.09167	240	0.011	0.00189109
18:23521980	A	18	G	0.3074	244	0.3083	240	0.02	0.0029246
18:33671124	A	18	G	0.4344	244	0.2583	240	0.014	0.00176293
18:42567706	G	18	A	0.3361	244	0.4625	240	0.016	0.00264224
18:60161902	T	18	C	0.7377	244	0.7583	240	-0.052	0.00294919
19:33818627	A	19	G	0.3115	244	0.1333	240	-0.016	0.00275067
19:44892362	A	19	G	0.8402	244	0.8667	240	0.027	0.00367407
19:45698914	C	19	T	0.8443	244	0.8917	240	0.031	0.00343937
19:47065746	G	19	A	0.3279	244	0.9458	240	-0.026	0.00296046
1:109612066	T	1	C	0.9631	244	0.9167	240	-0.053	0.00745915
1:118961220	C	1	G	0.4344	244	0.6625	240	0.015	0.00263171
1:177920345	A	1	G	0.7582	244	0.7625	240	-0.048	0.00316906
1:190270777	A	1	G	0.3811	244	0.3167	240	0.017	0.00264967
1:201831883	C	1	G	0.6434	244	0.6208	240	-0.027	0.00295265
1:243583332	T	1	C	0.2705	244	0.9	240	-0.014	0.00185161
1:47219005	T	1	G	0.4303	244	0.7458	240	0.017	0.00257417
1:48972333	G	1	A	0.332	244	0.2458	240	0.021	0.00259602
1:50094148	C	1	T	0.373	244	0.7583	240	0.019	0.0026532
1:62129005	T	1	C	0.5246	244	0.9042	240	0.018	0.00255882
1:72285502	T	1	C	0.3689	244	0.4875	240	-0.032	0.0025703
1:74532078	A	1	G	0.4713	244	0.8958	240	0.022	0.00259013
1:77582646	T	1	C	0.623	244	0.9625	240	-0.021	0.00269095
1:77998184	T	1	C	0.6434	244	0.975	240	-0.022	0.00270318
1:96458541	C	1	T	0.4139	244	0.9083	240	-0.019	0.00263871
20:34098852	A	20	G	0.5246	244	0.04167	240	0.014	0.00172021
20:52471323	C	20	T	0.7377	244	0.7625	240	0.023	0.00285565
20:6645571	G	20	A	0.4016	244	0.3542	240	-0.018	0.00279532
21:38919816	T	21	C	0.3689	244	0.7375	240	-0.017	0.00264967
2:135080336	C	2	A	0.7172	244	0	240	0.015	0.00273182
2:135851076	G	2	A	0.2582	244	1	240	-0.016	0.00279197
2:142202362	T	2	C	0.8566	244	0.6125	240	-0.024	0.00390566
2:143203024	A	2	G	0.1598	244	0.25	240	0.021	0.00236166
2:163711179	T	2	C	0.8238	244	0.7208	240	-0.018	0.00335375
2:180742168	C	2	T	0.3238	244	0.2458	240	-0.02	0.00302843
2:206380059	A	2	G	0.7049	244	0.8792	240	-0.018	0.00287815
2:207390794	A	2	G	0.7828	244	1	240	-0.02	0.00333455
2:212548507	G	2	A	0.6926	244	0.6375	240	0.021	0.00281112
2:218485029	C	2	T	0.3852	244	0.6208	240	0.014	0.00260847
2:226171887	A	2	C	0.5082	244	0.3167	240	-0.015	0.00257876
2:24514964	G	2	A	0.7992	244	0.9917	240	0.02	0.00323079
2:24927427	A	2	G	0.5205	244	0.07083	240	-0.031	0.00251354
2:26705943	G	2	A	0.7172	244	0.8667	240	-0.019	0.00293802
2:41446605	T	2	C	0.6148	244	0.9542	240	0.013	0.00183511
2:42712211	G	2	A	0.5902	244	0.8667	240	0.011	0.00180914
2:59075742	T	2	C	0.2664	244	0.05	240	0.021	0.00285761
2:6015425	C	2	A	0.5943	244	0.4167	240	0.014	0.0025497
2:62825913	G	2	A	0.4754	244	0.6667	240	0.014	0.00249465
2:632348	A	2	G	0.1557	244	0.0625	240	-0.058	0.00330802
2:79270653	C	2	G	0.8975	244	0.7583	240	-0.028	0.00458309
3:12351626	C	3	G	0.9016	244	1	240	-0.023	0.00390878
3:131918832	T	3	G	0.627	244	0.475	240	-0.017	0.00313723
3:138389241	A	3	G	0.209	244	0.075	240	0.018	0.00319704
3:141556594	G	3	T	0.9016	244	1	240	-0.03	0.00563198
3:186116501	T	3	C	0.2131	244	0.4	240	-0.036	0.00313183
3:20673088	G	3	A	0.7049	244	1	240	-0.015	0.00182436
3:25064946	A	3	G	0.4057	244	0.6667	240	-0.017	0.0025073
3:42267243	G	3	A	0.08197	244	0.3708	240	-0.025	0.00392999
3:50185493	T	3	A	0.3402	244	0.4042	240	0.017	0.00309606
3:53713347	C	3	A	0.709	244	0.7125	240	0.019	0.0034603
3:61250788	C	3	T	0.6598	244	0.1083	240	0.02	0.00256281
3:64732582	G	3	C	0.7664	244	0.3917	240	-0.016	0.00295268
3:85758440	T	3	G	0.7828	244	0.9667	240	-0.027	0.00324081
4:102267552	C	4	T	0.9098	244	1	240	-0.051	0.00543131
4:136127444	T	4	C	0.4221	244	0.6292	240	0.015	0.00161284
4:144737912	T	4	C	0.9262	244	1	240	0.029	0.00511158
4:25407216	G	4	A	0.8033	244	0.9958	240	0.02	0.00339894
4:38653060	T	4	C	0.6025	244	0.8958	240	-0.013	0.00163133
4:45180510	A	4	G	0.5615	244	0.8083	240	-0.037	0.0025578
5:113425177	C	5	T	0.1516	244	0.5875	240	0.013	0.00231646
5:124994829	A	5	G	0.5041	244	0.1208	240	-0.014	0.00260847
5:154137618	C	5	G	0.4918	244	0.6042	240	0.02	0.00288302
5:171032671	A	5	G	0.7254	244	0.8083	240	0.017	0.00178158
5:75719417	T	5	G	0.6639	244	0.45	240	0.027	0.00256305
5:88401716	C	5	T	0.8279	244	0.4458	240	0.02	0.00297558
5:88682435	T	5	C	0.8443	244	0.7708	240	-0.023	0.00409836
5:96381018	A	5	G	0.7008	244	0.8083	240	-0.015	0.00279479
5:96514546	A	5	C	0.541	244	0.6625	240	-0.017	0.00283437
6:108656460	T	6	C	0.2705	244	0.8708	240	-0.02	0.00268785
6:130027974	C	6	T	0.2295	244	0	240	-0.013	0.00190994
6:153060487	A	6	C	0.709	244	0.45	240	-0.015	0.00281599
6:160353454	C	6	A	0.4959	244	0.4	240	-0.018	0.00259471
6:162612318	A	6	G	0.8566	244	0.9833	240	0.025	0.00399742
6:163396879	G	6	T	0.5615	244	1	240	-0.01	0.00159897
6:34335092	A	6	G	0.8238	244	0.3958	240	-0.019	0.00309198
6:34595387	A	6	G	0.7295	244	0.2833	240	-0.02	0.00283064
6:34860776	T	6	C	0.7336	244	0.2625	240	-0.02	0.00280485
6:50929538	C	6	T	0.8361	244	0.9333	240	-0.04	0.00328422
6:68848806	A	6	G	0.08197	244	0.09583	240	-0.015	0.00265464
6:73028938	G	6	A	0.2254	244	0.8792	240	-0.014	0.00192955
6:98091643	C	6	T	0.5656	244	0.8708	240	-0.017	0.00163141
7:32298725	G	7	A	0.2172	244	0.275	240	0.024	0.00383753
7:75533848	A	7	G	0.4303	244	0.008333	240	-0.019	0.00276177
7:76978826	C	7	T	0.2336	244	0.1667	240	0.025	0.00436245
7:93568420	G	7	C	0.6066	244	0.9792	240	-0.016	0.00295268
8:61166345	T	8	A	0.123	244	0	240	-0.02	0.00261416
8:75894349	T	8	C	0.6926	244	0.9875	240	0.025	0.00277014
8:80463222	C	8	T	0.9057	244	0.95	240	0.029	0.0048351
8:84165451	C	8	T	0.2541	244	0.5417	240	-0.017	0.00283437
9:109170062	C	9	T	0.3648	244	0.35	240	0.016	0.00255835
9:117616205	T	9	C	0.5615	244	0.6	240	0.016	0.00251519
9:123343012	G	9	T	0.6025	244	0.8375	240	-0.02	0.00325472
9:123828408	C	9	T	0.8279	244	0.2208	240	-0.023	0.00383473
9:126698635	A	9	G	0.4836	244	0.2792	240	0.019	0.00268911
9:128280455	T	9	G	0.7254	244	0.1917	240	-0.018	0.00314096
9:15634328	T	9	C	0.5369	244	0.525	240	0.016	0.00260377
9:15888708	G	9	A	0.1025	244	0.3458	240	0.023	0.00428535
9:28414341	A	9	G	0.668	244	0.8417	240	-0.025	0.00268807
9:6956850	A	9	C	0.3238	244	0.225	240	-0.013	0.0018296
X:118753835	A	23	T	0.837	184	0.9724	181	-0.029	0.0049856

## Sheet: BirthWeight-GRCh37
SNP	A1	CHR	A2	AF_EUR	NCHROBS_EUR	AF_AFR	NCHROBS_AFR	BETA	SD
10:104613020	G	10	A	0.9343	198	0.9583	216	-0.023686	0.004274
10:104869038	T	10	C	0.9394	198	0.9954	216	-0.030125	0.00448
10:104952499	C	10	T	0.02525	198	0	216	-0.031726	0.004661
10:115789375	C	10	T	0.3333	198	0.4676	216	-0.031915	0.002777
10:115893095	T	10	C	0.7727	198	0.6574	216	-0.01624	0.002968
10:124167512	C	10	T	0.5758	198	0.7269	216	-0.019623	0.002458
10:124214251	G	10	A	0.8535	198	0.9769	216	0.021234	0.003834
10:25056118	A	10	G	0.3283	198	0.04167	216	0.016612	0.002821
10:70983629	A	10	G	0.2273	198	0.8102	216	-0.023557	0.00269
10:82208878	G	10	A	0.5	198	0.4491	216	-0.01404	0.002491
10:90013195	C	10	A	0.2475	198	0.0787	216	-0.016806	0.003042
10:94216510	T	10	C	0.6768	198	0.9907	216	-0.018374	0.002599
10:94474111	C	10	T	0.6263	198	1	216	-0.026231	0.00256
10:96039597	G	10	C	0.5455	198	0.3843	216	-0.020777	0.002471
10:96231169	G	10	A	0.8889	198	0.9954	216	-0.022058	0.003755
10:96573948	A	10	T	0.9697	198	1	216	-0.045742	0.006654
11:10080481	C	11	A	0.4545	198	0.6065	216	0.019253	0.002473
11:10342711	A	11	G	0.5808	198	0.6204	216	0.020482	0.002515
11:111769431	G	11	A	0.6414	198	0.7963	216	0.015836	0.002775
11:2053669	C	11	A	0.9646	198	1	216	-0.04417	0.00786
11:2118860	T	11	G	0.4091	198	0.02778	216	0.025074	0.002698
11:2217280	G	11	A	0.7576	198	0.9954	216	-0.025558	0.00319
11:2305799	C	11	A	0.7424	198	0.9954	216	-0.017214	0.002963
11:2648726	C	11	T	0.07576	198	0.2315	216	-0.025519	0.004045
11:2857297	G	11	A	0.4192	198	0.5185	216	-0.015096	0.002518
11:32410337	C	11	G	0.7222	198	0.1343	216	0.018339	0.002787
11:58174775	T	11	C	0.7879	198	0.7407	216	-0.01707	0.003025
11:65364629	A	11	G	0.4848	198	0.6852	216	0.014368	0.002523
11:69342650	A	11	G	0.2374	198	0.09259	216	0.017241	0.002947
11:69445969	G	11	A	0.5455	198	0.7176	216	0.017574	0.002535
11:69791952	G	11	A	0.8586	198	0.9954	216	-0.022297	0.003598
11:92708710	C	11	G	0.7424	198	0.9676	216	-0.017975	0.002787
12:102946454	T	12	C	0.07576	198	0	216	0.025888	0.004326
12:103081192	A	12	G	0.5101	198	0.1065	216	0.018022	0.002509
12:111426615	C	12	A	0.3485	198	0	216	-0.016991	0.002665
12:111884608	T	12	C	0.4495	198	0	216	-0.022564	0.00251
12:112200150	T	12	C	0.3535	198	0	216	-0.01838	0.002572
12:112610714	G	12	A	0.6364	198	1	216	0.018279	0.002558
12:112883476	G	12	A	0.6364	198	1	216	0.017861	0.002565
12:121632160	C	12	T	0.9899	198	1	216	0.07236	0.012294
12:12878349	G	12	C	0.7121	198	0.9769	216	0.019482	0.002789
12:21936398	C	12	T	0.9596	198	1	216	0.033135	0.005803
12:22090462	C	12	T	0.3889	198	0.5741	216	-0.014694	0.002557
12:26877885	C	12	T	0.5	198	0.9907	216	0.018276	0.002523
12:4384844	T	12	G	0.9798	198	1	216	-0.077545	0.010282
12:46604557	C	12	A	0.8434	198	0.4907	216	0.020657	0.003715
12:46613394	T	12	C	0.1061	198	0	216	-0.021975	0.003777
12:65902265	C	12	T	0.9848	198	1	216	-0.062526	0.011133
12:66138424	G	12	A	0.7576	198	0.1759	216	0.016465	0.003
12:66371880	G	12	T	0.5101	198	0.4907	216	0.041103	0.002476
12:66409705	C	12	G	0.3737	198	0.213	216	-0.023073	0.00259
12:66414727	T	12	G	0.9343	198	1	216	0.032824	0.005419
12:66452879	C	12	T	0.3434	198	0.7824	216	-0.015562	0.002698
13:28502874	A	13	G	0.7879	198	0.8426	216	0.018082	0.003067
13:28934364	C	13	T	0.7677	198	0.7546	216	0.016462	0.002962
13:33557173	A	13	T	0.8737	198	0.7685	216	-0.018387	0.003331
13:40646156	T	13	C	0.8535	198	0.3796	216	-0.027248	0.003786
13:40664576	G	13	A	0.8283	198	1	216	0.020846	0.003298
13:48849803	A	13	G	0.7727	198	0.9306	216	-0.01827	0.002897
13:49167365	G	13	A	0.7778	198	0.9537	216	-0.017258	0.002874
13:78601413	A	13	C	0.1263	198	0.1481	216	-0.027128	0.00374
14:101257755	C	14	T	0.8535	198	1	216	0.030847	0.004395
14:101323211	C	14	T	0.6263	198	0.7037	216	-0.015018	0.002633
14:50655357	G	14	C	0.9798	198	1	216	-0.084141	0.013406
15:38667117	C	15	A	0.8535	198	1	216	-0.024907	0.003876
15:53070589	A	15	G	0.8687	198	1	216	0.022694	0.004129
15:60883281	C	15	A	0.3838	198	0.1991	216	-0.015768	0.002569
15:74336633	T	15	C	0.5152	198	0.9722	216	-0.014752	0.002514
15:91429287	A	15	C	0.6566	198	0.9028	216	0.020301	0.002683
15:96852638	A	15	G	0.7323	198	0.9907	216	0.023618	0.002921
15:99193276	A	15	C	0.3838	198	0.1944	216	0.024264	0.002596
15:99206835	G	15	A	0.8737	198	0.2315	216	0.022602	0.003843
16:20046115	G	16	A	0.3081	198	0.7176	216	0.017257	0.00267
16:2332577	C	16	T	0.6818	198	1	216	-0.015171	0.002694
16:50252202	A	16	G	0.2374	198	0.6898	216	0.017077	0.002948
16:55699525	A	16	G	0.6263	198	1	216	-0.015131	0.002581
16:55741204	T	16	C	0.05556	198	0.1528	216	-0.024959	0.00435
16:68412028	A	16	G	0.5404	198	0.5741	216	-0.01361	0.002485
16:88317285	T	16	G	0.702	198	0.4676	216	-0.015809	0.002824
17:17387079	T	17	C	0.1162	198	0.01389	216	-0.020609	0.003723
17:25642315	A	17	G	0.6061	198	0.3472	216	-0.016794	0.002521
17:28806294	C	17	T	0.9747	198	0.9907	216	0.051201	0.007578
17:29211667	G	17	A	0.7424	198	0.713	216	0.020914	0.002819
17:55391068	G	17	A	0.3182	198	0.287	216	0.014847	0.002683
17:68090207	C	17	T	0.6263	198	0.9491	216	-0.016286	0.002591
17:68467129	T	17	C	0.5051	198	0.5833	216	-0.015447	0.002455
17:7163739	A	17	G	0.404	198	0.09722	216	-0.027549	0.002547
17:7455536	C	17	T	0.3232	198	0.6065	216	-0.016321	0.002608
17:7571752	T	17	G	0.9949	198	1	216	-0.076919	0.011619
17:79905947	T	17	C	0.9798	198	0.8611	216	-0.049364	0.008155
18:20720973	G	18	T	0.4848	198	0.8102	216	-0.015814	0.002471
18:55449516	G	18	A	0.303	198	0.1944	216	-0.01566	0.00271
19:10317763	A	19	G	0.3939	198	0.5694	216	0.014546	0.002514
19:33790556	G	19	A	0.9242	198	1	216	0.034364	0.005258
19:33926013	G	19	A	0.7424	198	0.5278	216	-0.019457	0.00281
19:40719076	T	19	C	0.2374	198	0.2083	216	0.017183	0.002813
19:43349911	C	19	A	0.8687	198	0.7917	216	-0.020085	0.003643
19:4915447	G	19	C	0.1768	198	0	216	0.021561	0.003329
19:49206172	C	19	T	0.4646	198	0.4583	216	0.017117	0.002485
19:54723546	C	19	T	0.5606	198	0.6528	216	0.017492	0.002606
19:55990603	G	19	A	0.9899	198	1	216	0.047685	0.00842
19:55993436	G	19	T	0.9949	198	1	216	0.048553	0.008444
19:55995841	C	19	G	0.9949	198	1	216	0.055895	0.009605
19:7161849	C	19	G	0.6869	198	0.75	216	-0.019747	0.002809
19:8789923	T	19	C	0.8333	198	0.7593	216	0.02108	0.003453
1:119126235	C	1	T	0.9899	198	1	216	-0.036929	0.006597
1:119412317	G	1	A	0.9697	198	1	216	-0.040988	0.00581
1:119723569	T	1	C	0.9697	198	1	216	-0.032885	0.005876
1:154807935	G	1	A	0.601	198	0.7639	216	-0.01445	0.002636
1:154987704	C	1	T	0.9848	198	1	216	-0.070124	0.008444
1:154991389	T	1	C	0.7525	198	0.7407	216	-0.025559	0.00281
1:155878732	A	1	G	0.3485	198	0.9954	216	-0.019674	0.00266
1:161510516	C	1	G	0.8838	198	1	216	0.031515	0.004998
1:161644871	A	1	C	0.798	198	0.8472	216	-0.022807	0.003321
1:176521655	G	1	A	0.9747	198	1	216	0.050853	0.007932
1:212289976	G	1	A	0.6162	198	0.9444	216	-0.017206	0.002661
1:214176779	C	1	T	0.7222	198	0.7315	216	-0.016861	0.002826
1:214724668	G	1	A	0.3889	198	0.8519	216	-0.018029	0.002597
1:215031614	G	1	A	0.4949	198	0.9352	216	-0.016395	0.002538
1:228216997	C	1	A	0.6364	198	0.8426	216	0.016015	0.002679
1:43417150	T	1	G	0.2323	198	0.2731	216	0.018571	0.002995
1:43458458	C	1	T	0.8333	198	0.7685	216	0.023697	0.003673
1:67461857	A	1	C	0.7374	198	0.8611	216	-0.016665	0.00283
20:10625804	T	20	G	0.8788	198	0.9676	216	-0.023548	0.004246
20:10658882	G	20	C	0.5505	198	0.1991	216	-0.018231	0.002541
20:11207419	T	20	A	0.5	198	0.463	216	-0.016237	0.002503
20:22563025	T	20	C	0.9646	198	0.463	216	-0.04438	0.005951
20:31265165	A	20	G	0.202	198	0.4167	216	0.029039	0.002952
20:31333486	C	20	A	1	198	1	216	0.029236	0.003468
20:31416589	T	20	A	0.8687	198	0.9213	216	0.022374	0.003394
20:33715777	G	20	T	0.3939	198	0.8102	216	0.015885	0.002539
20:34025756	A	20	G	0.6465	198	0	216	-0.014813	0.002526
20:39159119	T	20	C	0.5859	198	0.1713	216	-0.023969	0.002571
20:39797465	T	20	C	0.4495	198	0	216	0.014586	0.002493
20:47495767	C	20	G	0.8788	198	0.9398	216	-0.020956	0.003744
20:57272617	T	20	C	0.3485	198	0.05556	216	-0.016314	0.002604
20:57379648	G	20	T	0.7323	198	0.8287	216	0.017385	0.002796
20:62369997	C	20	T	0.8939	198	1	216	0.025607	0.004676
20:62445702	G	20	A	0.9091	198	1	216	-0.028159	0.004213
20:62597694	T	20	G	0.4545	198	0.2639	216	0.015499	0.002536
21:16339172	G	21	C	0.8889	198	1	216	0.026194	0.004104
21:38393567	A	21	C	0.9646	198	1	216	-0.039915	0.007142
21:43581308	A	21	G	0.2172	198	0.2731	216	0.019622	0.002984
22:29468456	C	22	T	0.3232	198	0.3009	216	0.015826	0.002614
22:38594083	C	22	T	0.702	198	0.7824	216	-0.016016	0.002717
22:42070374	A	22	C	0.9141	198	1	216	0.032343	0.004398
22:42346728	A	22	G	0.9192	198	1	216	0.028341	0.004953
22:45732328	G	22	A	0.404	198	1	216	0.014653	0.002584
22:46440605	T	22	C	0.7071	198	0.9306	216	0.017531	0.002863
22:50351977	G	22	A	0.4495	198	0.2917	216	-0.015098	0.002696
2:109201345	C	2	T	0.5404	198	0.6435	216	0.015407	0.002506
2:112953908	A	2	G	0.6566	198	0.9954	216	0.01498	0.002646
2:113570809	C	2	A	0.4545	198	0.5046	216	-0.014221	0.002519
2:113886384	A	2	G	0.298	198	0.1852	216	0.01514	0.002768
2:121310269	A	2	C	0.4091	198	0.1528	216	-0.013898	0.002547
2:158344455	G	2	T	0.8485	198	0.4815	216	-0.022364	0.003957
2:158406865	A	2	G	0.9949	198	1	216	-0.260312	0.031102
2:160569276	C	2	T	0.6263	198	0.4537	216	0.014848	0.002565
2:191843830	A	2	G	0.7475	198	0.8148	216	-0.017521	0.002859
2:226979413	A	2	C	1	198	1	216	-0.020515	0.003502
2:226988503	T	2	A	0.7929	198	0.9167	216	-0.021689	0.002965
2:23912401	C	2	T	0.2424	198	0.588	216	-0.024349	0.002854
2:24238928	C	2	T	0.8333	198	0.9722	216	0.02669	0.003695
2:43185873	T	2	C	0.4949	198	0.08333	216	-0.015402	0.00252
2:43617726	T	2	G	0.7525	198	0.9352	216	-0.015857	0.002847
2:46484205	C	2	T	0.3687	198	0.3333	216	-0.040032	0.002814
2:46498067	G	2	A	0.9192	198	0.9583	216	-0.027618	0.004602
2:46580482	C	2	G	0.9495	198	1	216	-0.035837	0.006504
2:46658399	G	2	C	0.6364	198	0.9583	216	-0.01871	0.002559
2:9662210	G	2	A	0.3384	198	0.2546	216	-0.022674	0.002603
2:97283676	T	2	C	0.9545	198	1	216	0.047782	0.008508
2:97482001	G	2	A	0.9545	198	1	216	0.061397	0.010069
2:97526963	C	2	T	0.9545	198	1	216	0.044912	0.008063
2:97528099	A	2	G	0.9545	198	1	216	0.046986	0.00799
2:97566051	C	2	T	0.9545	198	1	216	0.047332	0.008476
2:97582235	A	2	T	0.9444	198	1	216	0.045397	0.007529
3:122869041	C	3	T	0.899	198	1	216	-0.025634	0.004649
3:123006453	A	3	G	0.6566	198	0.6481	216	0.014493	0.002549
3:123068744	C	3	T	0.7828	198	0.875	216	-0.04053	0.002904
3:123113593	G	3	A	0.7525	198	0.9676	216	0.021607	0.002882
3:142006452	C	3	A	0.8737	198	0.588	216	-0.022562	0.003669
3:142304764	C	3	T	0.8434	198	0.9954	216	-0.01959	0.00346
3:148622968	T	3	C	0.4141	198	0.6852	216	0.019983	0.002544
3:156754658	T	3	C	0.7626	198	1	216	0.016198	0.002802
3:156795468	A	3	G	0.5758	198	0.4444	216	0.05124	0.002553
3:156809191	C	3	T	0.904	198	0.9954	216	-0.026767	0.004353
3:183349010	T	3	G	0.7626	198	0.6343	216	0.018253	0.002849
3:184020542	G	3	T	0.8434	198	1	216	0.020497	0.003452
3:46947087	T	3	A	0.3636	198	0.1296	216	0.015668	0.002557
3:66484956	A	3	C	0.4848	198	0.875	216	0.014263	0.002529
4:106133184	C	4	T	0.3434	198	0.3704	216	0.020397	0.002595
4:106386760	T	4	G	0.6162	198	0.7685	216	-0.014625	0.002582
4:134477078	C	4	T	0.9899	198	1	216	-0.06398	0.011159
4:134772442	C	4	T	0.9848	198	1	216	-0.072422	0.01059
4:135121721	T	4	C	0.9848	198	1	216	-0.07854	0.010369
4:135457139	T	4	A	0.9848	198	1	216	-0.069786	0.010467
4:145565826	C	4	T	0.6111	198	0.9444	216	-0.02569	0.002498
4:145584175	T	4	G	0.9646	198	0.7824	216	0.035193	0.006397
4:145825151	A	4	G	0.4495	198	0.1481	216	0.019287	0.002475
4:146123051	T	4	G	0.702	198	1	216	-0.015363	0.002674
4:17691166	C	4	A	0.3788	198	0.5	216	-0.014059	0.002529
4:17792880	T	4	A	0.904	198	0.4167	216	0.031628	0.003368
4:17903654	C	4	T	0.3485	198	0.2917	216	0.034997	0.002803
5:133845380	A	5	G	0.399	198	0.25	216	-0.017352	0.002534
5:157870062	A	5	T	0.6667	198	0.8472	216	-0.014208	0.002575
5:157886953	G	5	A	0.3182	198	0.5	216	-0.018821	0.002785
5:158437823	C	5	T	0.8586	198	0.9167	216	0.021125	0.0037
5:172748540	T	5	G	0.5051	198	0.7963	216	0.014715	0.002626
5:36160668	G	5	A	0.1667	198	0.6481	216	-0.017941	0.003011
5:39424628	A	5	C	0.3434	198	0.7731	216	-0.015568	0.002647
5:52003387	A	5	C	0.2172	198	0.8565	216	-0.0169	0.003079
5:57091783	A	5	G	0.8182	198	0.3194	216	0.023682	0.003133
5:57109717	A	5	C	0.2475	198	0.2083	216	0.01859	0.002942
5:67611486	T	5	C	0.2323	198	0.1806	216	-0.01822	0.002809
5:77831071	T	5	C	0.5758	198	0.6157	216	-0.015295	0.002501
6:109278425	G	6	T	0.8889	198	0.9444	216	-0.026944	0.003845
6:126865884	T	6	C	0.5354	198	0.8472	216	0.013685	0.002505
6:127451665	C	6	T	0.5505	198	0.7407	216	-0.013678	0.002477
6:130345835	G	6	A	0.7222	198	0.5648	216	0.019136	0.00282
6:141564290	A	6	C	0.303	198	0.0787	216	-0.014819	0.002676
6:141878920	G	6	T	0.2475	198	0.162	216	-0.020969	0.002918
6:142846565	G	6	A	0.7172	198	0.3519	216	0.016758	0.002683
6:143083063	G	6	T	0.7273	198	0.713	216	0.015537	0.002736
6:15066121	C	6	T	0.6919	198	0.4537	216	0.016218	0.002916
6:152040291	T	6	C	0.7626	198	0.7963	216	0.030624	0.002762
6:166142456	A	6	T	0.399	198	0.02315	216	-0.020701	0.002748
6:20675792	C	6	A	0.7172	198	0.7824	216	0.04101	0.002771
6:20735394	T	6	C	0.596	198	0.7176	216	0.022341	0.002514
6:20935078	C	6	T	0.9495	198	0.9954	216	0.033824	0.00525
6:26186200	A	6	G	0.6566	198	0.9815	216	0.021651	0.002866
6:30994248	C	6	G	0.8838	198	0.9352	216	-0.026842	0.004529
6:31061013	C	6	T	0.899	198	0.8565	216	0.022623	0.00402
6:31248170	G	6	A	0.8889	198	0.9954	216	-0.027885	0.004229
6:31321752	T	6	G	0.904	198	0.6852	216	0.023554	0.00399
6:31351733	T	6	C	0.7525	198	0.5324	216	0.018581	0.002876
6:32128394	C	6	T	0.8636	198	0.6389	216	-0.020946	0.003636
6:32191822	G	6	A	0.9596	198	0.912	216	0.033071	0.005274
6:33775641	A	6	G	0.5101	198	0.7222	216	-0.017259	0.002502
6:34190104	G	6	A	0.9444	198	0.9676	216	-0.044844	0.005389
6:34222939	A	6	G	0.1768	198	0.5278	216	0.021092	0.003334
6:34492668	C	6	A	0.9697	198	1	216	0.038579	0.007041
6:34857026	C	6	G	0.9646	198	1	216	0.040602	0.006594
6:35121755	G	6	C	0.7525	198	1	216	-0.016792	0.002952
6:35207032	C	6	T	0.9646	198	1	216	0.036016	0.006039
6:35500548	G	6	A	0.7677	198	0.6944	216	-0.018601	0.002824
6:35687249	T	6	G	0.7323	198	0.8333	216	0.020322	0.002768
6:35779212	G	6	A	0.9646	198	1	216	-0.033795	0.005473
6:36004814	C	6	T	0.601	198	0.8889	216	0.017668	0.002624
6:53349401	T	6	A	0.6919	198	0.875	216	0.019403	0.00287
6:84105136	T	6	A	0.9848	198	1	216	0.081558	0.014353
7:127272820	G	7	A	0.7374	198	1	216	0.017666	0.002801
7:127660763	T	7	C	0.7323	198	0.8287	216	0.020046	0.002814
7:148966949	T	7	C	0.5404	198	0.4167	216	-0.014283	0.002509
7:22739562	C	7	A	0.6768	198	0.463	216	-0.015361	0.002669
7:23513093	C	7	T	0.7424	198	0.9213	216	0.022992	0.002921
7:2774123	G	7	C	1	198	1	216	0.018263	0.003214
7:2795957	A	7	G	0.7273	198	0.9167	216	0.019289	0.002693
7:35278466	T	7	C	0.3081	198	0.2685	216	-0.027433	0.004825
7:43488457	G	7	A	0.9949	198	1	216	0.11076	0.019869
7:43536525	G	7	A	1	198	1	216	0.11993	0.019061
7:43637797	C	7	T	0.9899	198	1	216	0.166709	0.016745
7:43972164	G	7	A	0.9899	198	1	216	0.149159	0.015249
7:44225557	G	7	A	1	198	0.9954	216	0.226798	0.015603
7:44246271	C	7	T	0.9899	198	1	216	0.239496	0.014392
7:44619745	G	7	A	0.9899	198	1	216	0.110895	0.014685
7:46285940	T	7	A	0.9798	198	0.6667	216	0.027115	0.004887
7:47276495	A	7	G	0.899	198	0.7685	216	-0.02641	0.004265
7:50799263	G	7	A	0.7727	198	1	216	-0.019882	0.003267
7:72960278	G	7	A	0.9394	198	0.9954	216	-0.046672	0.004962
7:92264410	T	7	C	0.6162	198	0.5833	216	-0.017466	0.002612
7:93110371	C	7	T	0.5808	198	0.7407	216	-0.013819	0.002486
8:106115172	T	8	C	0.798	198	0.5	216	-0.01953	0.00289
8:120596023	A	8	G	0.06061	198	0	216	-0.040888	0.005759
8:126506140	C	8	T	0.7626	198	0.9954	216	0.019271	0.002945
8:129170126	C	8	G	0.6818	198	0.6713	216	-0.014733	0.002641
8:142247979	G	8	A	0.596	198	0.838	216	0.016765	0.002536
8:142373525	G	8	A	0.9495	198	0.8981	216	-0.036223	0.006103
8:23345526	T	8	C	0.4798	198	0.5278	216	-0.016752	0.002479
8:38366249	C	8	T	0.3485	198	0.9074	216	-0.018133	0.00275
8:41192234	G	8	A	0.9545	198	1	216	0.02954	0.005311
8:41505849	C	8	A	0.9646	198	0.9815	216	-0.046849	0.006982
8:41533514	A	8	G	0.8434	198	0.8287	216	0.025837	0.003033
8:57122215	T	8	C	0.8737	198	1	216	0.029422	0.003734
8:6446938	C	8	T	0.9343	198	1	216	-0.033373	0.004717
9:113901309	G	9	A	0.4646	198	0.588	216	-0.019346	0.002498
9:118352164	A	9	G	0.4394	198	0.8194	216	0.014082	0.002502
9:119122342	C	9	T	0.3182	198	0.5417	216	-0.018005	0.002717
9:123633948	A	9	G	0.3384	198	0.4954	216	-0.020719	0.002689
9:125605840	T	9	C	0.8333	198	0.4167	216	-0.026793	0.003429
9:125870663	T	9	C	0.1616	198	0.9815	216	0.030758	0.003528
9:139241030	A	9	G	0.2626	198	0.2407	216	0.025266	0.002995
9:94252219	C	9	G	0.8232	198	0.8843	216	-0.017226	0.003044
9:96900505	C	9	G	0.7929	198	0.9398	216	0.020573	0.003086
9:98209594	G	9	A	0.6717	198	0.7685	216	0.02053	0.002652
9:98217348	A	9	G	0.8737	198	0.5602	216	-0.04239	0.003986

## Sheet: SBP-GRCh37
SNP	A1	CHR	A2	AF_EUR	NCHROBS_EUR	AF_AFR	NCHROBS_AFR	BETA	SD
10:104652323	T	10	C	0.06061	198	0.01852	216	-0.0546556	0.00271319
10:104906211	T	10	C	0.9394	198	1	216	0.0581236	0.00275609
10:105205176	A	10	G	0.9899	198	1	216	0.075723	0.0119034
10:105205302	A	10	C	0.596	198	0.713	216	0.0108653	0.00156789
10:105677897	A	10	C	0.1717	198	0.7731	216	0.0163824	0.0020611
10:105816892	T	10	C	0.005051	198	0	216	0.0573434	0.0104217
10:114758349	T	10	C	0.3131	198	0.2407	216	0.00967027	0.00168541
10:115789375	T	10	C	0.6667	198	0.5324	216	0.0264488	0.00170579
10:12277992	T	10	C	0.4646	198	0.1296	216	-0.00965433	0.00151838
10:123033549	A	10	G	0.2374	198	0	216	0.012008	0.00175781
10:124214251	A	10	G	0.1465	198	0.02315	216	0.0167731	0.00231
10:134459388	A	10	G	0.7576	198	0.9306	216	-0.014249	0.00187004
10:18708798	A	10	T	0.6364	198	0.8981	216	0.0282814	0.00162563
10:18759629	T	10	C	0.3838	198	0.4769	216	0.014956	0.00157126
10:21998445	A	10	C	0.4141	198	0.4259	216	-0.00832294	0.00151006
10:24669877	C	10	G	0.7323	198	0.9954	216	-0.0103636	0.00177253
10:28228865	A	10	G	0.4343	198	0.5139	216	-0.0102684	0.00150831
10:48370747	T	10	C	0.1162	198	0.05093	216	0.0123911	0.00224629
10:61552692	T	10	G	0.4646	198	0.213	216	0.00886002	0.00155748
10:63053788	A	10	C	0.3889	198	0.3843	216	0.00899881	0.0016433
10:63524591	T	10	C	0.1869	198	0.02315	216	-0.0292531	0.00195202
10:64564892	T	10	G	0.3535	198	0.00463	216	-0.0173583	0.00168758
10:65121565	A	10	C	0.4798	198	0.2685	216	-0.00951036	0.00152362
10:69664959	A	10	C	0.702	198	0.03241	216	-0.0118403	0.00160012
10:74894375	T	10	C	0.9343	198	0.8241	216	-0.0168758	0.0030288
10:75415677	T	10	C	0.1263	198	0.2315	216	0.0220804	0.00214983
10:75902177	A	10	G	0.6566	198	0.4259	216	-0.00972823	0.00154091
10:76180335	T	10	C	0.3737	198	0.9769	216	0.00939921	0.0015557
10:95892129	A	10	T	0.05051	198	0	216	-0.0257223	0.00454945
10:95931087	T	10	G	0.1768	198	0.213	216	-0.0144004	0.00200329
10:96039597	C	10	G	0.4545	198	0.6157	216	-0.0242271	0.00176467
10:96336443	A	10	C	1	198	1	216	0.0128243	0.00209295
10:96563757	A	10	G	0.3737	198	0	216	0.0174237	0.00160694
11:100470306	A	11	G	0.4242	198	0.4306	216	0.0158427	0.00151562
11:100847069	A	11	G	0.3283	198	0.125	216	-0.00947094	0.00169029
11:10673739	T	11	C	0.2475	198	0	216	0.0153344	0.00165923
11:107197640	T	11	C	0.6616	198	0.7963	216	-0.00929491	0.00159745
11:117283676	T	11	C	0.3586	198	0.3148	216	0.0102707	0.00155967
11:126281897	A	11	G	0.3434	198	0.338	216	-0.00907145	0.0016283
11:130281488	A	11	G	0.798	198	0.662	216	-0.00973851	0.00169508
11:13293905	T	11	C	0.7323	198	0.4398	216	0.0128377	0.00174841
11:16274295	A	11	G	0.4091	198	0.6528	216	0.013013	0.0015431
11:16389594	T	11	C	0.7828	198	0.9306	216	-0.0104167	0.00182317
11:16917219	T	11	C	0.6515	198	0.6852	216	-0.012713	0.00164703
11:17409572	T	11	C	0.3838	198	0	216	0.0179209	0.00159066
11:1874072	A	11	G	0.3333	198	0.1111	216	0.021037	0.00176707
11:1941946	T	11	C	0.5657	198	0.7731	216	-0.0203373	0.00151546
11:27316394	A	11	G	0.3485	198	0.3981	216	0.0088808	0.00162579
11:27667202	T	11	G	0.3384	198	0.2685	216	-0.0117571	0.00163718
11:30394734	A	11	G	0.2424	198	0.7222	216	0.0108811	0.00167313
11:30760335	T	11	C	0.5253	198	0.9722	216	0.00905537	0.0015463
11:46897446	A	11	G	0.09596	198	0	216	-0.0124859	0.0022405
11:47336320	A	11	T	0.697	198	1	216	-0.0182863	0.00175013
11:47701528	A	11	C	0.5101	198	0.6065	216	-0.0206031	0.00155983
11:48146622	A	11	G	0.1465	198	0.2963	216	0.0188913	0.00208995
11:48285906	T	11	C	0.1162	198	0.3426	216	-0.0260038	0.00225765
11:48333360	A	11	G	0.1465	198	0	216	0.0129706	0.00222743
11:49000558	A	11	G	0.1717	198	0.08333	216	0.0182859	0.00241195
11:50367359	T	11	C	0.8838	198	0.9676	216	0.0236404	0.00239789
11:55123720	T	11	C	0.101	198	0.03241	216	-0.0225417	0.00232891
11:55681865	T	11	C	0.899	198	0.9676	216	0.0231792	0.00237246
11:56180753	A	11	G	0.101	198	0.04167	216	-0.022824	0.00239896
11:56511160	A	11	G	0.9091	198	0.9167	216	0.0161951	0.00263075
11:57381989	A	11	G	0.2475	198	0.1019	216	-0.0129032	0.0019334
11:58207203	T	11	C	0.2121	198	0.2639	216	-0.0158773	0.00187588
11:64027666	A	11	C	0.9848	198	0.9861	216	-0.0478908	0.0072262
11:64031030	A	11	G	0.005051	198	0	216	0.0686187	0.0116701
11:65391317	A	11	G	0.2071	198	0.25	216	-0.0202476	0.00180799
11:69063728	C	11	G	0.1162	198	0.2037	216	-0.0169169	0.00246911
11:828916	A	11	G	0.7222	198	0.4907	216	0.0100769	0.00179046
11:9769562	C	11	G	0.3636	198	0.5	216	-0.0169778	0.00159674
11:9879838	T	11	C	0.1061	198	0	216	0.0270467	0.00238326
12:111385296	A	12	G	0.4495	198	0.5	216	0.00949593	0.00151601
12:111884608	T	12	C	0.4495	198	0	216	0.027292	0.00156343
12:112211833	T	12	C	0.6515	198	0	216	0.0186294	0.00163959
12:112486818	A	12	G	0.6111	198	1	216	-0.0223634	0.00157719
12:112583447	A	12	C	0.9697	198	1	216	0.0321094	0.00481345
12:112871372	A	12	G	0.6111	198	1	216	-0.0226787	0.00162171
12:113173494	A	12	G	0.4495	198	0.3056	216	-0.00854666	0.00153396
12:114837349	A	12	C	0.005051	198	0	216	-0.0701169	0.0112845
12:115094260	A	12	G	0.5404	198	0.9306	216	0.00895886	0.00152626
12:115352731	A	12	G	0.3636	198	0.3565	216	-0.0138291	0.00158077
12:115552437	A	12	G	0.6162	198	0.5509	216	0.0225815	0.00154547
12:115891403	T	12	C	0.5859	198	0.8194	216	0.013732	0.00153626
12:122318985	A	12	C	0.4444	198	0.4861	216	0.00881683	0.00155192
12:133069894	A	12	G	0.1768	198	0.02315	216	0.015358	0.00218282
12:20230639	A	12	G	0.8081	198	1	216	0.0134558	0.00195986
12:26453283	A	12	G	0.7727	198	0.838	216	-0.0128121	0.00189337
12:27234999	T	12	C	0.5202	198	0.9583	216	-0.00956835	0.00153193
12:427575	A	12	G	0.803	198	0.6991	216	-0.00980883	0.0016945
12:48143315	A	12	G	0.9848	198	1	216	0.0409866	0.00731867
12:48723595	A	12	G	0.1869	198	0.06944	216	0.0119838	0.00188285
12:49399132	C	12	G	0.0303	198	0	216	0.0368255	0.00422209
12:49993678	T	12	C	0.08081	198	0.213	216	-0.0145303	0.00263592
12:50537815	A	12	G	0.4242	198	0.06481	216	0.0209438	0.00158093
12:50901882	T	12	C	0.4293	198	0.5648	216	0.015265	0.00160419
12:51213765	T	12	C	0.5808	198	0.6389	216	0.0128057	0.00157805
12:54437752	T	12	G	0.7323	198	0.5231	216	0.0188099	0.00246295
12:66351826	T	12	C	0.5152	198	0.4583	216	-0.0118889	0.00152154
12:89745477	A	12	C	0.5909	198	0.2824	216	0.00899417	0.00151637
12:90008959	A	12	G	0.8788	198	0.9213	216	0.044477	0.00202241
12:90443482	A	12	G	0.5202	198	0.3657	216	0.0118861	0.00150551
12:9082581	A	12	G	0.8889	198	0.9954	216	-0.0140101	0.00254347
13:21562832	T	13	C	0.8939	198	0.6435	216	-0.0147057	0.00228898
13:27879526	A	13	G	0.8434	198	1	216	0.0171658	0.00236203
13:32087608	A	13	G	0.3384	198	0.463	216	-0.00899641	0.00159449
13:51106555	T	13	C	0.6667	198	0.6806	216	0.00887707	0.00159293
14:100133942	T	14	C	0.5758	198	0.7824	216	-0.00873829	0.00154811
14:100625902	T	14	C	0.7222	198	0.8194	216	-0.0102545	0.00179674
14:23761094	T	14	C	0.3283	198	0.7269	216	0.0108643	0.00161025
14:23865885	A	14	G	0.2828	198	0.6713	216	-0.0130807	0.00160667
14:31381351	T	14	C	0.5303	198	0.7176	216	-0.0099604	0.00151806
14:31774324	T	14	C	0.02525	198	0	216	-0.0533132	0.00883476
14:50655357	C	14	G	0.0202	198	0	216	-0.0713551	0.00801729
14:63953522	T	14	C	0.1818	198	0.8426	216	-0.0111473	0.00184447
14:69278204	T	14	C	0.2424	198	0.4444	216	0.0103236	0.00174722
14:73404752	C	14	G	0.1111	198	0.04167	216	0.0185204	0.00259778
14:75322794	A	14	G	0.4394	198	1	216	-0.00902655	0.00154516
14:75574087	T	14	C	0.5404	198	0.2546	216	0.00838419	0.0015273
15:40360741	A	15	G	0.6667	198	0.7269	216	0.0105368	0.00158909
15:41245289	T	15	C	0.5101	198	0.3611	216	-0.0121258	0.00157663
15:41634587	A	15	G	0.7374	198	0.4074	216	-0.00940063	0.00165757
15:42032383	C	15	G	0.6414	198	0.7685	216	-0.00913131	0.00162674
15:50932357	T	15	C	0.5354	198	0.3472	216	-0.0112065	0.00151114
15:63414083	A	15	C	0.2071	198	0.2963	216	0.0128028	0.00181511
15:74622678	A	15	G	0.7172	198	0.1898	216	-0.0121292	0.00164199
15:75077367	A	15	C	0.6818	198	0	216	-0.0267983	0.00164403
15:75393720	A	15	C	0.3737	198	0.4167	216	0.0152975	0.00156977
15:85635890	T	15	C	0.5758	198	0.3333	216	-0.00896404	0.00152236
15:86122779	T	15	C	0.2828	198	0.3843	216	-0.0112807	0.00162314
15:90023558	A	15	G	0.1212	198	0.03704	216	-0.0145942	0.00221498
15:91416550	A	15	C	0.4949	198	0.9074	216	0.0296288	0.00155845
16:1493909	T	16	C	0.08586	198	0.02778	216	0.0144262	0.00261671
16:15103580	T	16	C	0	198	0.009259	216	-0.0992734	0.0170667
16:20367690	T	16	G	0.1919	198	0.009259	216	-0.0178887	0.00199067
16:2070568	A	16	C	0.7071	198	0.4028	216	-0.0122415	0.00165187
16:20810067	T	16	C	0.4091	198	0.9074	216	0.00843352	0.00154601
16:2086421	T	16	C	0.005051	198	0	216	-0.118257	0.0112012
16:2087562	A	16	G	0.05556	198	0.06019	216	0.0234674	0.00379845
16:24801737	A	16	G	0.1667	198	0.1296	216	-0.0198467	0.00193494
16:3586230	T	16	C	0.2525	198	0.009259	216	0.0110594	0.00202498
16:4432029	A	16	C	0.2576	198	0.4398	216	0.0101843	0.00183588
16:4751045	T	16	C	0.5606	198	0.4769	216	0.0110836	0.00152619
16:4942099	T	16	C	0.5404	198	0	216	0.0142638	0.00153796
16:49790777	T	16	G	0.4091	198	0.5833	216	-0.00929154	0.00168419
16:52599188	T	16	C	0.2323	198	0.02778	216	0.010848	0.00178812
16:71885423	A	16	G	0.8081	198	1	216	-0.0109212	0.0018737
16:72830539	C	16	G	0.9242	198	1	216	-0.0243214	0.00372199
16:75390316	A	16	T	0.5909	198	0.3241	216	0.0210716	0.00183335
17:1372839	T	17	C	0.005051	198	0	216	0.0661547	0.0074797
17:17715101	A	17	G	0.2828	198	0.2176	216	0.00934725	0.00166466
17:2203025	T	17	G	0.6364	198	0.9907	216	0.0124183	0.00158278
17:26694861	A	17	G	0.4596	198	0.6528	216	-0.0101877	0.00151372
17:40466092	A	17	G	0.6111	198	0	216	0.00886068	0.00159645
17:43183108	A	17	G	0.3586	198	0.02315	216	0.0226543	0.00174927
17:43513441	T	17	C	0.1667	198	0.02778	216	-0.0125216	0.00221996
17:43923683	A	17	G	0.7929	198	1	216	0.0138587	0.00196307
17:44248848	A	17	G	0.2121	198	0	216	0.0183679	0.0020237
17:44828931	A	17	G	0.197	198	0	216	-0.0111579	0.00196616
17:45013271	T	17	C	0.8737	198	1	216	-0.0372861	0.00220264
17:46000406	T	17	C	0.8434	198	0.9861	216	-0.0137984	0.0021273
17:46123932	T	17	C	0.8586	198	1	216	0.0162597	0.00224503
17:46688256	T	17	C	0.1212	198	0.2083	216	-0.0219542	0.00259783
17:47440466	A	17	G	0.5707	198	0.5556	216	-0.0108778	0.00157039
17:57963537	A	17	G	0.5606	198	0.5046	216	-0.00920703	0.00152104
17:59017025	T	17	C	0.8586	198	0.5648	216	-0.0162906	0.00210944
17:59483766	T	17	C	0.7525	198	0.1852	216	0.0208563	0.00169809
17:61055390	A	17	G	0.7929	198	0.6019	216	0.0111996	0.00186022
17:62408299	A	17	G	0.4192	198	0.412	216	-0.0139499	0.00153464
17:6511781	A	17	G	0.4444	198	0.2315	216	-0.0100474	0.00153855
17:65870073	T	17	C	0.2273	198	0.0787	216	-0.0108593	0.00191557
17:7129898	A	17	G	0.03535	198	0	216	-0.037066	0.00507814
17:7163739	A	17	G	0.404	198	0.09722	216	-0.0128577	0.00164329
17:73949540	C	17	G	0.6465	198	0.1481	216	0.0116809	0.00163206
17:7536527	A	17	G	0.1263	198	0	216	-0.0169474	0.00237162
17:76799860	T	17	C	0.5	198	0.4306	216	0.00988539	0.00152211
18:26719357	A	18	G	0.601	198	0.3704	216	0.00875466	0.00154705
18:3457606	T	18	C	0.05556	198	0	216	-0.019587	0.00286529
18:57839769	A	18	C	0.2576	198	0.3657	216	-0.0108295	0.0017828
18:72997677	T	18	C	0.2879	198	0.01389	216	0.00950388	0.00165648
19:11304404	T	19	C	0.08081	198	0.03241	216	0.0183921	0.00276205
19:11508177	A	19	G	0.1111	198	0.125	216	0.0189506	0.00244831
19:11526765	T	19	G	0.4293	198	0.2037	216	-0.0301528	0.00152539
19:17170885	T	19	C	0.3889	198	0.412	216	0.0089413	0.00153495
19:1819125	T	19	C	0.7828	198	0.2824	216	0.0101834	0.00185558
19:19329924	T	19	C	0.09091	198	0	216	0.0166621	0.00290922
19:19789528	A	19	G	0.8939	198	0.787	216	-0.016786	0.00267162
19:2170954	A	19	T	0.5303	198	0.5556	216	-0.00904685	0.00152236
19:21912755	A	19	G	0.4444	198	0.662	216	-0.00873402	0.00152508
19:2226772	C	19	G	0.1212	198	0.412	216	0.0165993	0.00223199
19:31863085	A	19	G	0.3434	198	0.4583	216	0.0147801	0.00154332
19:33899065	A	19	G	0.6667	198	0.5972	216	-0.00944654	0.00162188
19:41117300	A	19	G	0.0202	198	0	216	-0.0387663	0.00679684
19:46181392	C	19	G	0.1768	198	0.0787	216	0.0116449	0.00190531
19:49232226	A	19	G	0.5455	198	0.1157	216	0.0090907	0.00158341
19:50139932	T	19	C	0.005051	198	0	216	0.0721946	0.00920216
19:7224431	A	19	G	0.4091	198	0.2546	216	-0.0142877	0.00153547
1:10796866	T	1	C	0.6263	198	0.8194	216	-0.0249179	0.00161956
1:113190807	A	1	C	0.8081	198	0.963	216	-0.0198536	0.00186076
1:113456546	A	1	T	0.3889	198	0.08796	216	-0.0115003	0.00154286
1:11862778	A	1	G	0.8434	198	0.912	216	0.0479653	0.00206166
1:1354515	C	1	G	0.9293	198	0.1296	216	0.0155515	0.0027966
1:13802325	T	1	C	0.601	198	0.4722	216	0.00988479	0.00153909
1:153658297	A	1	G	0.005051	198	0.00463	216	-0.0818751	0.0138622
1:153662423	A	1	G	0.01515	198	0	216	0.0699387	0.00621306
1:153665650	T	1	C	0.005051	198	0	216	0.164428	0.0284239
1:15792426	C	1	G	0.7727	198	0.213	216	0.0120452	0.00190906
1:16042766	T	1	C	0.7374	198	0.2407	216	0.0168822	0.00173476
1:16299312	T	1	C	0.3384	198	0.2176	216	-0.011525	0.00161521
1:169099483	A	1	G	0.8687	198	1	216	-0.0170384	0.00230306
1:197126649	A	1	G	0.1515	198	0.00463	216	0.0126139	0.00205689
1:209950760	C	1	G	0.2273	198	0.1713	216	-0.0104253	0.00188131
1:228126470	A	1	G	0.4899	198	0.3935	216	0.0126544	0.00151798
1:230840034	T	1	G	0	198	0	216	0.101166	0.0168942
1:230845794	A	1	G	0.5909	198	0.0787	216	-0.0200222	0.00154173
1:242023898	A	1	G	0.9545	198	1	216	-0.0244021	0.00431017
1:25044111	T	1	C	0.2475	198	0.5139	216	0.0120908	0.00171355
1:27709020	T	1	C	0.9091	198	0.3148	216	0.0151708	0.00250094
1:28800380	A	1	C	0.2475	198	0.2778	216	-0.0102547	0.00169548
1:3328659	T	1	C	0.1667	198	0.1343	216	0.0213894	0.00219021
1:42657196	T	1	G	0.8788	198	0.9815	216	0.0123262	0.0022352
1:43886494	T	1	C	0.4495	198	0.05556	216	0.0117359	0.00155719
1:56962821	A	1	G	0.904	198	0.8472	216	0.0178509	0.00260498
1:8526142	A	1	G	0.6212	198	0.8565	216	0.00966653	0.00156791
1:89271574	T	1	C	0.4596	198	0.6806	216	0.0143317	0.0015195
20:10965998	A	20	G	0.5202	198	0.5139	216	0.0233644	0.00153265
20:11169603	T	20	C	0.5505	198	0.3009	216	-0.00926324	0.0015127
20:30433126	T	20	C	0.005051	198	0	216	-0.0730979	0.0130575
20:4101800	T	20	C	0.6515	198	0.5093	216	0.0102597	0.00157146
20:42826350	A	20	C	0.8838	198	0.3796	216	-0.0158704	0.00213358
20:47308798	A	20	G	0.4646	198	0.5694	216	-0.00874829	0.00152607
20:57758720	A	20	G	0.9394	198	0.8009	216	-0.0388407	0.00229776
20:62309839	A	20	G	0.2374	198	0.01389	216	-0.0101707	0.00178946
20:62595990	T	20	C	0.7576	198	0.9537	216	-0.0114055	0.00189744
20:62695931	A	20	G	0.4242	198	0.3333	216	-0.0138389	0.00155463
20:8626282	A	20	G	0.5758	198	0.2963	216	0.0125632	0.00156764
21:16339172	C	21	G	0.1111	198	0	216	0.0178932	0.00250858
21:44768562	T	21	C	0.697	198	0.8056	216	-0.0092295	0.00163864
21:45107562	T	21	C	0.4343	198	0	216	-0.012656	0.00156325
21:46931109	A	21	G	0.06061	198	0.01852	216	-0.0161077	0.00277418
22:19969106	A	22	G	0.6717	198	0.3796	216	-0.0117526	0.00160096
22:29451671	A	22	G	0.5909	198	0.7917	216	0.0140788	0.0015217
22:40729614	A	22	G	0.8586	198	0.8843	216	-0.013587	0.00198358
22:50728062	T	22	C	0.601	198	0.2731	216	0.00865135	0.00156126
2:135650766	T	2	C	0.6515	198	0.5139	216	0.00887423	0.00158658
2:145801461	T	2	C	0.5505	198	0.1204	216	0.0104832	0.00151932
2:164731394	T	2	C	0.4242	198	0.4491	216	0.0143114	0.00154623
2:165047746	A	2	G	0.4444	198	0.6528	216	-0.0211446	0.00154148
2:165528876	T	2	C	0.4394	198	0.8056	216	-0.0137913	0.00156898
2:177016728	T	2	C	0.6768	198	0.5694	216	-0.0154973	0.00165868
2:201086663	T	2	G	0.5253	198	0.3889	216	0.0107652	0.00151447
2:203913552	A	2	G	0.5758	198	0.6991	216	-0.0121172	0.0015479
2:204272090	T	2	C	0.5152	198	0.1065	216	-0.0102072	0.0015281
2:208520043	A	2	G	0.3939	198	0.3565	216	-0.00928773	0.0015792
2:216304384	T	2	C	0.2172	198	0.1296	216	0.0143666	0.00175408
2:218683154	A	2	G	0.3737	198	0.1435	216	0.0146661	0.0015495
2:227100698	T	2	G	0.6515	198	0.8981	216	0.0132055	0.00161895
2:231248261	T	2	C	0.1263	198	0.2222	216	-0.0129387	0.00219932
2:25141538	A	2	G	0.5101	198	0.06481	216	0.0142743	0.00154663
2:27887034	A	2	C	0.5707	198	0.2731	216	-0.0103019	0.00153317
2:28645120	A	2	C	0.5606	198	0.4213	216	0.0130235	0.00151264
2:37248015	T	2	C	0.803	198	0.9676	216	0.0123547	0.00199472
2:37559355	A	2	C	0.2778	198	0.6991	216	-0.0155691	0.00183814
2:40527128	T	2	G	0.7475	198	0.3148	216	0.0110496	0.00164787
2:43015719	T	2	C	0.2525	198	0.125	216	0.0105626	0.00175245
2:43625184	A	2	T	0.2626	198	0.2454	216	-0.0141298	0.00174444
2:55812061	A	2	G	0.5606	198	0.3009	216	0.0107216	0.00152141
2:60608759	T	2	C	0.596	198	0.9213	216	-0.0101645	0.00156088
2:65296798	A	2	G	0.1566	198	0	216	-0.012446	0.00212084
2:66772000	T	2	C	0.5303	198	0.625	216	-0.00877377	0.00155936
2:68385097	A	2	G	0.4242	198	0	216	-0.00906683	0.00160006
2:69659126	A	2	T	0.5606	198	0.6944	216	0.00958646	0.00154309
3:11400249	T	3	C	0.6061	198	0.4583	216	0.0167321	0.00155717
3:11662320	A	3	G	0.5354	198	0.009259	216	0.00878763	0.00153862
3:121648168	A	3	G	0.4394	198	0.5509	216	0.00938632	0.0016234
3:124646594	A	3	G	0.6061	198	0.5694	216	-0.010907	0.00152221
3:138119952	T	3	C	0.8283	198	0.963	216	-0.0144381	0.00210987
3:141134818	A	3	G	0.9343	198	0.8519	216	-0.0286591	0.00355227
3:14899778	T	3	G	0.7828	198	0.9259	216	-0.0156292	0.00196734
3:153839959	T	3	C	0.7424	198	0.4815	216	-0.0122601	0.00173736
3:158104706	A	3	G	0.4949	198	0.4306	216	-0.0107111	0.00170573
3:169100899	A	3	G	0.5505	198	0.3843	216	-0.0217946	0.00151031
3:169492101	T	3	C	0.2576	198	0.01389	216	-0.0120804	0.00176691
3:169831268	T	3	C	0.9848	198	1	216	0.0578265	0.00870974
3:185307363	T	3	G	0.6616	198	0.3241	216	-0.0107743	0.00154082
3:27472936	T	3	C	0.2273	198	0.05556	216	0.0157864	0.00174327
3:37574951	A	3	G	0.5707	198	0.3565	216	-0.0115461	0.00154223
3:41960006	T	3	C	0.2374	198	0.7315	216	-0.0123675	0.00204419
3:47618953	A	3	C	0.6364	198	0.3519	216	0.0110956	0.00163817
3:47958037	T	3	G	0.3384	198	0.1157	216	-0.0142784	0.00166459
3:48360992	T	3	G	0.6919	198	0.9769	216	0.0155721	0.00169601
3:49455330	T	3	C	0.2828	198	0.2222	216	-0.00990726	0.00166961
3:49737954	A	3	G	0.04545	198	0	216	-0.0205663	0.00322824
3:50597092	A	3	G	0.8535	198	0.5139	216	-0.0131613	0.00225189
3:56771251	A	3	C	0.702	198	0.3889	216	0.0145886	0.00161864
3:66434643	T	3	C	0.697	198	0.8565	216	0.0106683	0.00167168
3:71020490	A	3	G	0.2525	198	0	216	-0.0107904	0.00184975
3:85015779	A	3	G	0.5758	198	0.662	216	-0.00951464	0.00151621
3:85460131	T	3	C	0.6111	198	0.06944	216	0.0135267	0.0015618
3:85884150	A	3	G	0.7879	198	0.9676	216	0.0111122	0.00199067
4:100239319	T	4	C	0.01515	198	0	216	-0.0482777	0.00622814
4:103188709	T	4	C	0.09596	198	0	216	-0.0456477	0.00306842
4:107156462	T	4	C	0.2222	198	0	216	0.0122126	0.0019909
4:109066366	T	4	C	0.6818	198	0.5093	216	-0.0105476	0.00159026
4:111381638	T	4	C	0.7778	198	0.4722	216	-0.0183523	0.00184368
4:111431444	A	4	G	0.005051	198	0	216	0.0714034	0.0070201
4:111445587	A	4	G	0.4091	198	0.6944	216	0.0106937	0.00154069
4:138433162	A	4	G	0.7879	198	0.1852	216	-0.0105	0.00188106
4:144060464	A	4	G	0.3889	198	0.4722	216	0.0109208	0.00153391
4:149075755	T	4	C	0	198	0	216	0.0952961	0.0157094
4:156289917	A	4	G	0.2222	198	0.00463	216	0.0109112	0.00182165
4:156635309	A	4	G	0.1919	198	0.05556	216	-0.0219844	0.00196241
4:157720124	T	4	C	0.3586	198	0.7963	216	-0.0121697	0.00163546
4:17972372	A	4	G	0.6465	198	0.5556	216	0.0124844	0.00170136
4:2195024	T	4	G	0.8838	198	0.3889	216	-0.0153696	0.0024327
4:3451109	A	4	G	0.08586	198	0.0787	216	0.0176737	0.00259267
4:40428091	T	4	C	0.005051	198	0	216	-0.0704327	0.00973713
4:48493237	A	4	G	0.4899	198	0.1667	216	-0.0116929	0.00161026
4:77419073	T	4	C	0.6768	198	0.3889	216	-0.0119392	0.00159927
4:7887500	T	4	C	0.3838	198	0.9352	216	-0.00969315	0.00154653
4:81184341	A	4	T	0.7677	198	0.8889	216	-0.0408329	0.00166678
4:96075965	T	4	C	0.5253	198	0.2037	216	-0.00860979	0.0015436
5:112366678	A	5	G	0.4848	198	0.6389	216	0.00879933	0.00151317
5:122471989	T	5	C	0.5859	198	0.4907	216	-0.0177096	0.00156425
5:1288547	T	5	C	0.2525	198	0.213	216	0.009742	0.00170358
5:140115303	A	5	G	0.399	198	0.7176	216	0.0106197	0.00153407
5:147805120	T	5	C	0.7121	198	0.6667	216	0.00991275	0.00172026
5:157551411	T	5	G	0.3636	198	0.8796	216	-0.00948389	0.00156534
5:158258461	T	5	C	0.6212	198	0.3102	216	0.0136494	0.0015466
5:173362458	A	5	G	0.2879	198	0	216	-0.0118049	0.00166158
5:32694942	T	5	C	0.2828	198	0.3333	216	0.0149916	0.00203909
5:32830521	T	5	C	0.5101	198	0.1944	216	-0.0348997	0.00154348
5:33176567	A	5	G	0.4949	198	0.5231	216	-0.0106761	0.00151651
5:40755568	T	5	C	0.2525	198	0.4259	216	0.0100796	0.00173037
5:53300662	A	5	G	0.7273	198	0.6713	216	-0.0121699	0.00174436
5:55861786	T	5	C	0.1616	198	0.2407	216	0.0136673	0.00190281
5:71519664	T	5	C	0.4596	198	0.3843	216	0.00900912	0.00156838
5:96139250	C	5	G	0.2778	198	0.5417	216	-0.0121011	0.00193393
6:108988184	A	6	G	0.7273	198	0.02315	216	-0.0112079	0.00171235
6:126661502	T	6	G	0.101	198	0.05093	216	-0.0168045	0.00273482
6:127208390	A	6	G	0.5354	198	0.3194	216	0.0207341	0.00151794
6:12903957	A	6	G	0.6313	198	0.9722	216	0.0154445	0.00154425
6:134209837	T	6	C	0.6515	198	0.9398	216	0.0100047	0.00166495
6:143200547	T	6	C	0.5556	198	0.6991	216	-0.00976562	0.00151455
6:147680359	A	6	G	0.4293	198	0.4074	216	0.0104639	0.00152569
6:16321792	A	6	C	0.399	198	0	216	0.00970858	0.00156276
6:20679709	A	6	G	0.7172	198	0.3889	216	-0.0118196	0.00170742
6:22125964	T	6	C	0.5606	198	0.1065	216	-0.0120069	0.00154474
6:25862466	T	6	C	0.2475	198	0.3519	216	0.0108895	0.00181031
6:26091179	C	6	G	0.8687	198	0.9954	216	-0.0288158	0.00221253
6:26505362	A	6	G	0.4747	198	0.4074	216	-0.00890303	0.00153627
6:27248931	T	6	C	0.7727	198	0.6204	216	-0.0104527	0.00179482
6:29655113	A	6	G	0.1313	198	0.3981	216	0.0106396	0.0019442
6:31137165	A	6	G	0.2172	198	0.09259	216	-0.0148109	0.00194738
6:31428967	A	6	G	0.7273	198	0.7269	216	0.0150333	0.00190902
6:31601735	A	6	G	0.0404	198	0	216	0.0340221	0.00377515
6:31610529	A	6	G	0.4798	198	0.7361	216	-0.0200743	0.00159558
6:31713124	A	6	G	0.8788	198	0.9537	216	0.0205708	0.00239119
6:31778272	A	6	G	0.7576	198	1	216	0.0131385	0.00210778
6:31888869	T	6	G	0.9444	198	0.9398	216	-0.0188528	0.00313724
6:32038700	T	6	C	0.3434	198	0.009259	216	0.0182483	0.00175563
6:32120715	T	6	C	0.3535	198	0.2315	216	-0.0192966	0.00172946
6:32413051	A	6	G	0.1616	198	0.03241	216	-0.0132637	0.00234556
6:32663999	C	6	G	0.5202	198	0.4491	216	0.0114088	0.00171508
6:43270151	T	6	C	0.298	198	0.6898	216	0.0163765	0.00164567
6:43758873	A	6	G	0.5808	198	0.5046	216	0.0105702	0.00153325
6:50683009	T	6	C	0.9394	198	1	216	-0.0201188	0.00266956
6:55935568	A	6	C	0	198	0	216	0.161999	0.0241969
6:7725760	A	6	T	0.5	198	0.7269	216	-0.00964329	0.00153448
6:79655477	A	6	G	0.4798	198	0.3519	216	0.0136141	0.00151726
6:97063522	C	6	G	0.6869	198	0.4676	216	-0.0118842	0.00163579
7:1131411	T	7	C	0.2273	198	0.09722	216	0.00986013	0.00178398
7:116186241	A	7	G	0.4091	198	0.7685	216	0.00906599	0.00153193
7:123269118	C	7	G	0.702	198	0.8333	216	-0.0115233	0.0016595
7:128573967	A	7	G	0.3939	198	0.2361	216	-0.0101645	0.00152396
7:129663496	T	7	C	0.3788	198	0.01852	216	-0.00870799	0.00157223
7:130433384	T	7	C	0.4646	198	0.2407	216	-0.010543	0.00153447
7:131195712	A	7	G	0.4545	198	0.02315	216	0.0101779	0.00152497
7:134195690	T	7	C	0.5253	198	0.2963	216	0.00984084	0.00152667
7:139415775	C	7	G	0.2121	198	0.7778	216	-0.0158513	0.00194832
7:150217309	T	7	C	0.2273	198	0	216	-0.0108353	0.00180154
7:150704843	A	7	G	0.3485	198	0.5556	216	-0.0206241	0.001657
7:151415041	A	7	G	0.7121	198	0.5093	216	-0.020287	0.00169616
7:19036775	T	7	C	0.8889	198	0.7917	216	-0.0182693	0.00249501
7:27159136	C	7	G	0.1212	198	0.3935	216	0.0178305	0.00259341
7:27223563	T	7	G	0.5808	198	0.4954	216	0.00943738	0.00155254
7:28180556	T	7	C	0.5051	198	0.787	216	0.00926965	0.00152555
7:46008110	A	7	G	0.3485	198	0.3565	216	-0.0188468	0.00154144
7:5983080	A	7	G	0	198	0.02778	216	-0.0917064	0.0162453
7:75163169	A	7	G	0.4091	198	0.00463	216	-0.0101978	0.00177559
7:91974757	A	7	G	0.4697	198	0.6667	216	-0.00866557	0.00152495
7:92248076	T	7	C	0.3485	198	0.3426	216	-0.0184127	0.00165678
8:10470068	T	8	C	0.5253	198	0.3981	216	-0.0145863	0.00178601
8:110007151	T	8	G	0.6818	198	0.3333	216	0.00902431	0.00163028
8:11045161	A	8	G	0.5354	198	0.9537	216	-0.0145096	0.001563
8:11352541	T	8	C	0.7626	198	0.8704	216	-0.0137455	0.00172818
8:11702375	A	8	G	0.2626	198	0.06944	216	-0.0108401	0.00178022
8:120353267	C	8	G	0.8687	198	0.7917	216	-0.0180839	0.00200318
8:126490972	A	8	T	0.5606	198	0.7407	216	0.00951247	0.00152227
8:129384895	A	8	C	0.3838	198	0.4259	216	-0.00968857	0.00157203
8:135614553	C	8	G	0.005051	198	0	216	-0.0885478	0.011963
8:135649848	A	8	G	0.2626	198	0.06481	216	0.0100628	0.00173589
8:141992778	T	8	C	0.4747	198	0.9907	216	0.00879417	0.00152269
8:142367087	T	8	C	0.0404	198	0.1204	216	0.0252718	0.00348393
8:142367246	A	8	G	0.04545	198	0.3194	216	-0.0231682	0.00377799
8:143906396	T	8	C	0.4091	198	0.5648	216	-0.00849114	0.00154124
8:38095662	T	8	C	0.2727	198	0.009259	216	0.0152008	0.00179769
8:64428514	T	8	C	0.4545	198	0.5972	216	0.0086217	0.00151385
8:65493429	T	8	G	0.7323	198	0.1667	216	-0.00924205	0.00167884
8:76776862	A	8	G	0.4848	198	0.5093	216	-0.0103297	0.00151118
8:81426196	A	8	C	0.0303	198	0	216	-0.0283804	0.00424257
8:8560602	T	8	C	0.1869	198	0.1343	216	0.0119626	0.00176112
8:95960511	T	8	C	0.4293	198	0.7639	216	0.00834528	0.00151445
8:9649769	T	8	C	0.2727	198	0.1574	216	0.0141194	0.00164571
9:113169775	T	9	C	0.9747	198	1	216	-0.0406411	0.00425792
9:116191205	A	9	C	0.9697	198	0.9954	216	0.0186128	0.00328392
9:123850770	A	9	G	0.6414	198	0.1991	216	-0.00999913	0.00165265
9:125713526	T	9	G	0.1616	198	0.9907	216	-0.0121871	0.002226
9:127177161	A	9	G	0.6162	198	0.4213	216	0.0117848	0.00152042
9:127975654	T	9	C	0.1465	198	0.1065	216	0.0172358	0.00217061
9:128369224	A	9	G	0.5606	198	0.338	216	0.0115737	0.00153696
9:128739400	T	9	C	0.5859	198	0.08333	216	-0.0111064	0.00155205
9:130489743	A	9	G	0.5455	198	0.8241	216	0.00927365	0.00153432
9:136501756	C	9	G	0.005051	198	0	216	-0.0850269	0.011751
9:19080567	C	9	G	0	198	0	216	-0.0991531	0.0169609
9:35906471	T	9	C	0.1566	198	0.06019	216	-0.0157943	0.00196138
9:9261737	A	9	G	0.1313	198	0.2917	216	0.0151302	0.00209916

## Sheet: DBP-GRCh37
SNP	A1	CHR	A2	AF_EUR	NCHROBS_EUR	AF_AFR	NCHROBS_AFR	BETA	SD
10:102104521	T	10	C	0.399	198	0.6806	216	0.00970608	0.00155465
10:104269217	A	10	G	0.5657	198	0.2778	216	0.00941211	0.0015185
10:104652323	T	10	C	0.06061	198	0.01852	216	-0.0408698	0.00271646
10:104906211	T	10	C	0.9394	198	1	216	0.0432308	0.00275942
10:104934709	T	10	C	0.8636	198	0.9954	216	-0.0150867	0.00219651
10:105363289	T	10	C	0.7677	198	0.9676	216	0.0126233	0.00180908
10:105677897	A	10	C	0.1717	198	0.7731	216	0.0170682	0.00206295
10:115457264	T	10	G	0.9141	198	0.875	216	0.0143018	0.00252295
10:115789375	T	10	C	0.6667	198	0.5324	216	0.0291885	0.00170767
10:116008464	A	10	T	0.06566	198	0.1389	216	0.0189089	0.00285008
10:121429633	T	10	C	0.7576	198	1	216	0.0177632	0.00185315
10:134459388	A	10	G	0.7576	198	0.9306	216	-0.0104267	0.00187246
10:18708798	A	10	T	0.6364	198	0.8981	216	0.0262745	0.0016277
10:18759629	T	10	C	0.3838	198	0.4769	216	0.0115578	0.00157314
10:28228865	A	10	G	0.4343	198	0.5139	216	-0.0100985	0.00151009
10:30316072	C	10	G	0.5556	198	0.9259	216	0.0122045	0.00156525
10:45399088	A	10	G	0.4091	198	0.3704	216	0.00971995	0.00157992
10:60588553	T	10	C	0.3283	198	0.6481	216	-0.0103874	0.00170414
10:63524591	T	10	C	0.1869	198	0.02315	216	-0.0313673	0.00195439
10:64564934	C	10	G	0.5909	198	0.9907	216	0.0194826	0.00156894
10:65121565	A	10	C	0.4798	198	0.2685	216	-0.0134313	0.00152545
10:70332672	A	10	T	0.2121	198	0.0787	216	0.0127706	0.00207275
10:75415677	T	10	C	0.1263	198	0.2315	216	0.0151611	0.00215293
10:95931087	T	10	G	0.1768	198	0.213	216	-0.0135576	0.00200561
10:96039597	C	10	G	0.4545	198	0.6157	216	-0.0239919	0.00176742
10:96563757	A	10	G	0.3737	198	0	216	0.0179384	0.00160918
11:100470306	A	11	G	0.4242	198	0.4306	216	0.014339	0.00151741
11:10673739	T	11	C	0.2475	198	0	216	0.0182383	0.00166151
11:130275749	T	11	C	0.7778	198	1	216	0.0149149	0.00198508
11:13293905	T	11	C	0.7323	198	0.4398	216	0.0160279	0.00175115
11:14264916	A	11	G	0.5404	198	0.412	216	0.0086306	0.00151592
11:16274295	A	11	G	0.4091	198	0.6528	216	0.0132475	0.00154494
11:16917219	T	11	C	0.6515	198	0.6852	216	-0.011955	0.00164931
11:17409572	T	11	C	0.3838	198	0	216	0.0106632	0.00159277
11:1874072	A	11	G	0.3333	198	0.1111	216	0.0177664	0.0017695
11:1941946	T	11	C	0.5657	198	0.7731	216	-0.0150356	0.00151722
11:27362359	T	11	G	0.6364	198	0.9583	216	0.00984908	0.00159876
11:27487992	T	11	C	0.702	198	0.0463	216	-0.0121356	0.0017156
11:27667202	T	11	G	0.3384	198	0.2685	216	-0.014709	0.00163942
11:30760335	T	11	C	0.5253	198	0.9722	216	0.0104945	0.0015483
11:30878849	T	11	C	0.6869	198	0.3241	216	-0.0101468	0.00160681
11:31210771	A	11	G	0.2424	198	0	216	0.0111463	0.00181985
11:47336320	A	11	T	0.697	198	1	216	-0.0208033	0.00175284
11:47701528	A	11	C	0.5101	198	0.6065	216	-0.0181706	0.00156209
11:48009074	T	11	C	0.1566	198	0	216	0.0131601	0.00224094
11:48146622	A	11	G	0.1465	198	0.2963	216	0.0177261	0.00209321
11:48333360	A	11	G	0.1465	198	0	216	0.0135945	0.00223089
11:48382471	A	11	G	0.1162	198	0.3426	216	-0.0203904	0.00242658
11:49000558	A	11	G	0.1717	198	0.08333	216	0.0175354	0.00241837
11:50367359	T	11	C	0.8838	198	0.9676	216	0.0171108	0.00240143
11:55123720	T	11	C	0.101	198	0.03241	216	-0.0174391	0.00233248
11:55681865	T	11	C	0.899	198	0.9676	216	0.0180298	0.00237608
11:56180753	A	11	G	0.101	198	0.04167	216	-0.017246	0.00240275
11:58207203	T	11	C	0.2121	198	0.2639	216	-0.0113926	0.00187853
11:64027666	A	11	C	0.9848	198	0.9861	216	-0.0404458	0.00723811
11:64031030	A	11	G	0.005051	198	0	216	0.0639308	0.011697
11:65391317	A	11	G	0.2071	198	0.25	216	-0.0218371	0.00181013
11:69063510	A	11	G	0.1162	198	0.08333	216	-0.0209193	0.00241995
11:69462910	A	11	G	0.5354	198	0.162	216	-0.00964655	0.00152192
11:73020846	T	11	G	0.08081	198	0.01852	216	-0.0144995	0.00246962
11:77378388	T	11	C	0.9091	198	0.6435	216	-0.0156287	0.00239792
11:78091150	A	11	C	0.1313	198	0.3009	216	-0.0124894	0.002046
11:8252853	A	11	G	0.5253	198	0.8333	216	0.0107415	0.00150593
11:8751640	C	11	G	0.2828	198	0.1111	216	0.0110068	0.00164989
11:9769562	C	11	G	0.3636	198	0.5	216	-0.0179648	0.00159873
11:9861208	C	11	G	0.0202	198	0	216	0.0282817	0.00499367
11:9879838	T	11	C	0.1061	198	0	216	0.0220769	0.00238672
12:111264484	A	12	G	0.4848	198	0.7731	216	-0.00860848	0.00151252
12:111385296	A	12	G	0.4495	198	0.5	216	0.0152342	0.0015176
12:111884608	T	12	C	0.4495	198	0	216	0.0430811	0.0015654
12:112211833	T	12	C	0.6515	198	0	216	0.025013	0.00164108
12:112486818	A	12	G	0.6111	198	1	216	-0.0341647	0.00157932
12:112583447	A	12	C	0.9697	198	1	216	0.0297476	0.00481975
12:112871372	A	12	G	0.6111	198	1	216	-0.0340484	0.00162374
12:113173494	A	12	G	0.4495	198	0.3056	216	-0.0137361	0.00153556
12:115179246	T	12	G	0.5859	198	0.4398	216	0.00876219	0.00155599
12:115352731	A	12	G	0.3636	198	0.3565	216	-0.0133356	0.00158254
12:115552437	A	12	G	0.6162	198	0.5509	216	0.0218796	0.00154696
12:115891403	T	12	C	0.5859	198	0.8194	216	0.0121339	0.0015376
12:121756084	A	12	G	0.0101	198	0	216	0.0480389	0.00766961
12:122494809	T	12	C	0.5051	198	0.3565	216	0.0111251	0.00151545
12:123447928	T	12	C	0.3182	198	0.9769	216	-0.00994354	0.00169559
12:123806219	T	12	C	0.2323	198	0.05556	216	-0.0198356	0.00192729
12:124826462	T	12	C	0.1364	198	0.1019	216	-0.0177387	0.00205378
12:133069894	A	12	G	0.1768	198	0.02315	216	0.0128716	0.00218508
12:20154110	A	12	G	0.8737	198	0.3704	216	0.0198577	0.00241254
12:20473758	A	12	C	0.3939	198	0.3009	216	-0.0100612	0.0015266
12:24770878	A	12	G	0.8636	198	0.9861	216	0.0128844	0.0021442
12:26438189	A	12	G	0.7727	198	0.08333	216	0.0110867	0.00182748
12:33510115	A	12	G	0.4495	198	0.7593	216	-0.00904099	0.00155164
12:49399132	C	12	G	0.0303	198	0	216	0.0233475	0.00422799
12:50537815	A	12	G	0.4242	198	0.06481	216	0.0259325	0.00158278
12:50901882	T	12	C	0.4293	198	0.5648	216	0.0180516	0.00160637
12:51213765	T	12	C	0.5808	198	0.6389	216	0.0184769	0.00158037
12:56482180	T	12	G	0.3232	198	0.4537	216	-0.0102864	0.00160617
12:57109931	A	12	T	0.399	198	0.5185	216	0.0128107	0.00161037
12:57527283	T	12	C	0.6465	198	0.4954	216	0.0088749	0.00153704
12:89745477	A	12	C	0.5909	198	0.2824	216	0.00829311	0.00151809
12:90008959	A	12	G	0.8788	198	0.9213	216	0.0337384	0.00202514
12:90443482	A	12	G	0.5202	198	0.3657	216	0.0149548	0.00150741
12:9082581	A	12	G	0.8889	198	0.9954	216	-0.0152683	0.00254647
13:41323397	T	13	C	0.1869	198	0.1111	216	0.0108846	0.00195221
13:51105334	A	13	G	0.2576	198	0.07407	216	0.0104283	0.0017304
13:59830919	A	13	G	0.3434	198	0.4259	216	0.00860003	0.00157006
14:23313633	A	14	G	0.0303	198	0	216	0.0321396	0.00490212
14:24830850	T	14	C	0.2727	198	0.3889	216	0.0122586	0.00166308
14:31381351	T	14	C	0.5303	198	0.7176	216	-0.00906647	0.00151976
14:50655357	C	14	G	0.0202	198	0	216	-0.0695255	0.00803113
14:69278204	T	14	C	0.2424	198	0.4444	216	0.0120415	0.00174918
15:41245289	T	15	C	0.5101	198	0.3611	216	-0.0129612	0.00157844
15:41634587	A	15	G	0.7374	198	0.4074	216	-0.0108439	0.00165934
15:42032383	C	15	G	0.6414	198	0.7685	216	-0.0160293	0.00162834
15:42171462	T	15	C	0.2424	198	0.1528	216	-0.0107329	0.00177458
15:43816917	A	15	G	0.298	198	1	216	0.0149685	0.00169546
15:44120559	T	15	G	0.2222	198	0.3009	216	0.0135061	0.00199615
15:49293194	A	15	C	0.2121	198	0.02315	216	0.0132891	0.00187131
15:67528374	T	15	G	0.697	198	0.9537	216	0.00885382	0.00161655
15:74622678	A	15	G	0.7172	198	0.1898	216	-0.0137867	0.00164342
15:75077367	A	15	C	0.6818	198	0	216	-0.0329883	0.0016464
15:75393720	A	15	C	0.3737	198	0.4167	216	0.0185003	0.00157161
15:79080234	T	15	C	0.4343	198	0.06019	216	0.0102484	0.00165081
15:81624929	T	15	G	0.02525	198	0.00463	216	0.0375472	0.00549341
15:83680329	A	15	G	0.1919	198	0.1574	216	-0.0129798	0.0018793
15:86122779	T	15	C	0.2828	198	0.3843	216	-0.00894191	0.00162484
15:90023558	A	15	G	0.1212	198	0.03704	216	-0.015399	0.00221703
15:91416550	A	15	C	0.4949	198	0.9074	216	0.0261383	0.00156016
15:91513674	T	15	C	0.9242	198	1	216	0.0176705	0.00296503
15:95378243	T	15	C	0.5404	198	0.3704	216	-0.0125972	0.00154612
15:96156368	A	15	G	0.7323	198	0.662	216	0.00931008	0.00170051
16:20367690	T	16	G	0.1919	198	0.009259	216	-0.0240936	0.00199307
16:2070568	A	16	C	0.7071	198	0.4028	216	-0.0128858	0.00165325
16:2086421	T	16	C	0.005051	198	0	216	-0.114149	0.0112228
16:2087562	A	16	G	0.05556	198	0.06019	216	0.0229412	0.00380289
16:24788645	A	16	T	0.1667	198	0.1759	216	-0.010746	0.00194197
16:27480797	T	16	C	0.02525	198	0	216	0.0285606	0.00424741
16:30666367	T	16	C	0.197	198	0.4491	216	0.0136014	0.00175599
16:30936081	A	16	G	0.1818	198	0.3148	216	0.0144872	0.00180286
16:3586230	T	16	C	0.2525	198	0.009259	216	0.0118932	0.00202731
16:4751045	T	16	C	0.5606	198	0.4769	216	0.00904342	0.00152804
16:4942099	T	16	C	0.5404	198	0	216	0.0139666	0.0015393
16:68337948	T	16	C	0.9343	198	1	216	0.0178178	0.0030214
16:69224615	T	16	C	0.404	198	0.9491	216	-0.0106518	0.00159965
16:709001	A	16	C	0.3535	198	0.9213	216	0.00959904	0.00159788
16:75390316	A	16	T	0.5909	198	0.3241	216	0.0111448	0.00183638
16:89704365	C	16	G	0.298	198	0.08796	216	0.018389	0.00179532
16:89986144	T	16	C	0.1061	198	0	216	0.0164174	0.00281833
17:18923818	A	17	G	0.798	198	0	216	0.0105081	0.00191164
17:19239432	T	17	C	0.8131	198	0	216	0.0136626	0.00214474
17:2203025	T	17	G	0.6364	198	0.9907	216	0.010437	0.00158501
17:3953102	A	17	G	0.5859	198	0.1157	216	-0.00933088	0.00156364
17:43183108	A	17	G	0.3586	198	0.02315	216	0.0144907	0.00175228
17:43922942	T	17	C	0.7929	198	1	216	0.0119702	0.00203948
17:44249199	T	17	G	0.8081	198	1	216	0.0139717	0.00255202
17:45008570	A	17	G	0.3485	198	0.3241	216	0.0105345	0.00158707
17:47440466	A	17	G	0.5707	198	0.5556	216	-0.017157	0.00157243
17:59017025	T	17	C	0.8586	198	0.5648	216	-0.0134772	0.00211181
17:59483766	T	17	C	0.7525	198	0.1852	216	0.016232	0.00170019
17:61055390	A	17	G	0.7929	198	0.6019	216	0.0110748	0.00186256
17:62408299	A	17	G	0.4192	198	0.412	216	-0.00892285	0.00153685
17:7129898	A	17	G	0.03535	198	0	216	-0.0339045	0.00508616
17:7163739	A	17	G	0.404	198	0.09722	216	-0.0116393	0.00164577
17:73949540	C	17	G	0.6465	198	0.1481	216	0.00963431	0.00163356
17:7760704	A	17	G	0.7879	198	0.6435	216	-0.0115874	0.00180764
18:10752666	T	18	C	0.2879	198	0.4352	216	-0.00995368	0.00169855
18:72999359	T	18	C	0.702	198	0.8935	216	-0.00954466	0.00161848
19:11275139	A	19	C	0.6768	198	0.9583	216	0.0141018	0.00161961
19:11285390	A	19	G	0.6616	198	0.463	216	0.0090613	0.00155836
19:11508177	A	19	G	0.1111	198	0.125	216	0.0196545	0.00244999
19:11526765	T	19	G	0.4293	198	0.2037	216	-0.030033	0.00152702
19:17170885	T	19	C	0.3889	198	0.412	216	0.0118282	0.00153658
19:17367435	T	19	C	0.7677	198	0.4537	216	0.0097762	0.00178276
19:19017862	A	19	G	0.1212	198	0.4676	216	-0.0134058	0.00238496
19:19329924	T	19	C	0.09091	198	0	216	0.0281775	0.00291336
19:19658472	T	19	G	0.09596	198	0.1204	216	0.0232884	0.00273799
19:21912755	A	19	G	0.4444	198	0.662	216	-0.00964416	0.00152668
19:30296853	T	19	C	0.7121	198	0.9444	216	-0.0175157	0.00162838
19:31863085	A	19	G	0.3434	198	0.4583	216	0.0126468	0.00154482
19:41038574	A	19	G	0.5	198	0.4444	216	-0.0087453	0.00152411
19:41734560	T	19	C	0.5505	198	0.2685	216	-0.00875932	0.00152015
19:45410002	A	19	G	0.1465	198	0	216	-0.0144177	0.00233281
19:47569003	A	19	G	0.6818	198	0.06019	216	-0.0108852	0.00162753
19:50139932	T	19	C	0.005051	198	0	216	0.0523835	0.00921555
1:10796866	T	1	C	0.6263	198	0.8194	216	-0.0233888	0.00162134
1:113190807	A	1	C	0.8081	198	0.963	216	-0.024494	0.00186257
1:113456546	A	1	T	0.3889	198	0.08796	216	-0.0141635	0.00154434
1:11862778	A	1	G	0.8434	198	0.912	216	0.0430389	0.00206426
1:13802325	T	1	C	0.601	198	0.4722	216	0.0105628	0.00154067
1:153658297	A	1	G	0.005051	198	0.00463	216	-0.0824074	0.0138839
1:153662423	A	1	G	0.01515	198	0	216	0.0640484	0.00622301
1:153941514	T	1	C	0.2778	198	0.06944	216	-0.0100361	0.00166751
1:154072601	A	1	G	0.0202	198	0	216	0.0249359	0.004455
1:16259813	A	1	G	0.4192	198	0.01389	216	0.0104164	0.00154736
1:172189889	T	1	G	0.8838	198	0.6667	216	-0.0108839	0.00183582
1:172346548	A	1	G	0.601	198	0.0787	216	-0.0135946	0.0015382
1:17306675	C	1	G	0.4343	198	0.8704	216	-0.00861672	0.00153499
1:177902753	C	1	G	0.5	198	0.412	216	-0.00833953	0.00152861
1:179526214	T	1	C	0.0303	198	0.00463	216	0.0270661	0.00396537
1:201860626	A	1	G	0.3636	198	0.1898	216	0.0100256	0.00163834
1:228126470	A	1	G	0.4899	198	0.3935	216	0.0126088	0.0015198
1:230840034	T	1	G	0	198	0	216	0.113055	0.0169246
1:230845794	A	1	G	0.5909	198	0.0787	216	-0.0225183	0.00154339
1:243385307	A	1	G	0.6566	198	0.2917	216	-0.0219824	0.00169131
1:25044111	T	1	C	0.2475	198	0.5139	216	0.0165601	0.00171521
1:3328659	T	1	C	0.1667	198	0.1343	216	0.022071	0.00219286
1:40028180	A	1	G	0.7576	198	0.9954	216	-0.0101943	0.00182144
1:41486245	T	1	C	0.2071	198	0	216	-0.0126145	0.00195096
1:41540902	A	1	G	0.005051	198	0	216	-0.0693412	0.012608
1:41745770	T	1	C	0.803	198	1	216	0.0109937	0.00187811
1:43886494	T	1	C	0.4495	198	0.05556	216	0.0116651	0.00155899
1:51546140	T	1	G	0.9596	198	0.963	216	0.030935	0.00498809
1:78048331	T	1	C	0.6364	198	0.9676	216	0.0101827	0.00160524
1:78623626	T	1	C	0.1263	198	0	216	-0.0186997	0.00228293
1:79357360	C	1	G	0.2929	198	0.2685	216	-0.00948274	0.00166504
1:8526142	A	1	G	0.6212	198	0.8565	216	0.00878519	0.00156962
20:10603750	A	20	G	0.1818	198	0	216	-0.0189388	0.00208579
20:10965998	A	20	G	0.5202	198	0.5139	216	0.0289948	0.00153415
20:11169603	T	20	C	0.5505	198	0.3009	216	-0.00907551	0.00151394
20:30108533	A	20	G	0.8636	198	0.1435	216	0.0148503	0.00232189
20:39832628	T	20	C	0.8081	198	1	216	0.0151074	0.00194133
20:4101800	T	20	C	0.6515	198	0.5093	216	0.00938976	0.00157284
20:47246077	C	20	G	0.8889	198	0.9583	216	0.0149903	0.00266418
20:47308798	A	20	G	0.4646	198	0.5694	216	-0.0138244	0.00152763
20:48011008	A	20	G	0.4293	198	0.4491	216	0.00891128	0.0015279
20:48301146	A	20	G	0.5909	198	0.3704	216	-0.00894705	0.0015218
20:57599402	A	20	G	0.1919	198	0.1019	216	-0.0134422	0.00194861
20:57758720	A	20	G	0.9394	198	0.8009	216	-0.042036	0.00230021
20:62326110	A	20	C	0.2323	198	0.00463	216	-0.0131551	0.00183092
20:62695931	A	20	G	0.4242	198	0.3333	216	-0.0110335	0.00155619
20:8626282	A	20	G	0.5758	198	0.2963	216	0.0134683	0.00156899
21:39972727	A	21	C	0.5606	198	0.6343	216	0.01048	0.00153419
21:45107562	T	21	C	0.4343	198	0	216	-0.0130303	0.0015648
22:29451671	A	22	G	0.5909	198	0.7917	216	0.0138523	0.00152323
22:31998612	A	22	G	0.4444	198	0.463	216	0.00909449	0.00153464
2:135650766	T	2	C	0.6515	198	0.5139	216	0.00897773	0.00158901
2:145739556	A	2	G	0.3889	198	0.4722	216	0.0148009	0.0015345
2:145801461	T	2	C	0.5505	198	0.1204	216	0.0109453	0.00152117
2:146125523	T	2	C	0.5101	198	0.5833	216	0.0101338	0.00150964
2:148716428	T	2	C	0.6465	198	0.7315	216	-0.0108197	0.00163848
2:164731394	T	2	C	0.4242	198	0.4491	216	0.00910569	0.00154817
2:165047746	A	2	G	0.4444	198	0.6528	216	-0.0193873	0.00154345
2:165528876	T	2	C	0.4394	198	0.8056	216	-0.0113024	0.00157133
2:177047801	T	2	G	0.6566	198	0.2546	216	0.00902407	0.00159624
2:179721046	A	2	G	0.101	198	0	216	0.0310104	0.00273363
2:190827023	A	2	G	0.2727	198	0.9722	216	0.0100239	0.00167321
2:191161622	T	2	C	0.2323	198	0.3935	216	-0.0102884	0.00177975
2:218683154	A	2	G	0.3737	198	0.1435	216	0.0147189	0.00155129
2:219563602	A	2	G	0.03535	198	0.1435	216	-0.0243583	0.00338938
2:220417266	T	2	C	0.4798	198	0.3241	216	-0.0101197	0.00152604
2:227100698	T	2	G	0.6515	198	0.8981	216	0.012021	0.00162132
2:227773466	T	2	C	0.5455	198	0.5509	216	0.00867865	0.00154333
2:239877148	T	2	C	0.1616	198	0	216	0.0111904	0.00191515
2:25141538	A	2	G	0.5101	198	0.06481	216	0.0164127	0.00154844
2:28645120	A	2	C	0.5606	198	0.4213	216	0.00873935	0.00151428
2:37248015	T	2	C	0.803	198	0.9676	216	0.013865	0.00199723
2:37559355	A	2	C	0.2778	198	0.6991	216	-0.0118699	0.00184012
2:40527128	T	2	G	0.7475	198	0.3148	216	0.0120189	0.00164947
2:43015719	T	2	C	0.2525	198	0.125	216	0.0114043	0.0017549
2:43625184	A	2	T	0.2626	198	0.2454	216	-0.011483	0.00174701
2:46353166	A	2	G	0.7071	198	0.537	216	0.0126342	0.00160091
2:46537604	A	2	G	0.3485	198	0.7037	216	-0.00922359	0.00153051
2:55812061	A	2	G	0.5606	198	0.3009	216	0.0113839	0.00152311
2:61772257	A	2	G	0.3535	198	0.5417	216	0.00842625	0.00154551
2:63301164	A	2	G	0.5152	198	0.4769	216	0.00834125	0.00151097
2:72707874	A	2	G	0.7424	198	0.00463	216	0.011623	0.00181647
2:73378241	A	2	G	0.4141	198	0.7176	216	0.008525	0.00155181
2:96795608	T	2	G	0.6616	198	0.7454	216	-0.016042	0.00156617
2:97413488	C	2	G	0.7273	198	0.8333	216	-0.00952106	0.00163235
3:101238259	A	3	G	0.6061	198	0.7269	216	-0.00903515	0.00154455
3:111513720	T	3	G	0.3838	198	0.7361	216	-0.0113397	0.00161499
3:11400249	T	3	C	0.6061	198	0.4583	216	0.00919315	0.00155909
3:122060404	T	3	C	0.1212	198	0.009259	216	-0.012407	0.00225493
3:124646594	A	3	G	0.6061	198	0.5694	216	-0.00876722	0.00152411
3:138122122	T	3	C	0.1667	198	0.05093	216	0.0151933	0.00212412
3:141134818	A	3	G	0.9343	198	0.8519	216	-0.0381247	0.00355741
3:14899778	T	3	G	0.7828	198	0.9259	216	-0.0147786	0.00196963
3:153839959	T	3	C	0.7424	198	0.4815	216	-0.0135503	0.00173958
3:158104706	A	3	G	0.4949	198	0.4306	216	-0.0106655	0.00170896
3:158366900	A	3	G	0.5808	198	0.7037	216	0.0092228	0.00155129
3:169100899	A	3	G	0.5505	198	0.3843	216	-0.0244913	0.00151213
3:169831268	T	3	C	0.9848	198	1	216	0.0689894	0.0087205
3:185307363	T	3	G	0.6616	198	0.3241	216	-0.0159109	0.00154286
3:27472936	T	3	C	0.2273	198	0.05556	216	0.0148665	0.00174597
3:41996136	T	3	C	0.2374	198	0.7315	216	0.0296916	0.00206095
3:47618953	A	3	C	0.6364	198	0.3519	216	0.0139141	0.00163999
3:47958037	T	3	G	0.3384	198	0.1157	216	-0.0169562	0.00166695
3:48360992	T	3	G	0.6919	198	0.9769	216	0.0194613	0.00169879
3:48419898	A	3	G	0.05051	198	0	216	-0.0207095	0.00372943
3:48965078	A	3	C	0.9545	198	1	216	-0.0216592	0.0039152
3:49737954	A	3	G	0.04545	198	0	216	-0.0235723	0.00323236
3:50597092	A	3	G	0.8535	198	0.5139	216	-0.0157515	0.00225429
3:56771251	A	3	C	0.702	198	0.3889	216	0.0142153	0.00162087
3:57414071	A	3	G	0.4495	198	0.7963	216	-0.0116628	0.00173042
3:57882601	T	3	C	0.2828	198	0.162	216	0.0116977	0.00174956
3:63982082	A	3	G	0.3535	198	0.6065	216	0.00930726	0.00162862
3:64705365	T	3	C	0.4848	198	0.8843	216	-0.0124158	0.00154966
3:7494417	A	3	T	0.5556	198	0.9954	216	-0.00971861	0.00169174
3:85460131	T	3	C	0.6111	198	0.06944	216	0.0103045	0.0015636
4:102199215	A	4	G	0.7172	198	0.0787	216	0.0107834	0.00174347
4:102839287	A	4	G	0.303	198	0.1343	216	-0.0097852	0.00158331
4:103184239	A	4	G	0.005051	198	0	216	-0.0345386	0.00618527
4:103188709	T	4	C	0.09596	198	0	216	-0.0594753	0.00307352
4:103611845	T	4	C	0.4949	198	0.1019	216	0.00868805	0.00152818
4:104137790	T	4	C	0.3687	198	0.5509	216	-0.0100039	0.00155405
4:109066366	T	4	C	0.6818	198	0.5093	216	-0.0105006	0.00159233
4:111381638	T	4	C	0.7778	198	0.4722	216	-0.019368	0.00184524
4:111431444	A	4	G	0.005051	198	0	216	0.0697294	0.00703159
4:111445587	A	4	G	0.4091	198	0.6944	216	0.00998019	0.00154272
4:119951647	A	4	G	0.1263	198	0.1806	216	0.0150767	0.00220583
4:120241902	T	4	C	0.3131	198	0.2361	216	0.0096636	0.0017171
4:144060464	A	4	G	0.3889	198	0.4722	216	0.00908865	0.00153592
4:148047550	T	4	C	0.7828	198	0.4491	216	-0.0109348	0.00192718
4:149075755	T	4	C	0	198	0	216	0.0903928	0.0157381
4:156635309	A	4	G	0.1919	198	0.05556	216	-0.0239332	0.00196509
4:157720124	T	4	C	0.3586	198	0.7963	216	-0.0110503	0.0016375
4:17972372	A	4	G	0.6465	198	0.5556	216	0.0102216	0.0017037
4:2195024	T	4	G	0.8838	198	0.3889	216	-0.0168804	0.00243458
4:40428091	T	4	C	0.005051	198	0	216	-0.0680998	0.0097514
4:73515313	T	4	C	0.4848	198	0.8519	216	0.0102425	0.00154653
4:77419073	T	4	C	0.6768	198	0.3889	216	-0.00895505	0.00160164
4:81184341	A	4	T	0.7677	198	0.8889	216	-0.0412011	0.00166889
4:87769929	T	4	C	0.8485	198	0.8333	216	0.0127381	0.0019339
4:88058340	C	4	G	0.7828	198	1	216	-0.0109581	0.00186641
5:112366678	A	5	G	0.4848	198	0.6389	216	0.00850797	0.00151517
5:122435627	A	5	G	0.08586	198	0.03704	216	0.0160431	0.00259849
5:122718736	C	5	G	0.4091	198	0.3935	216	0.0223093	0.00177126
5:131784393	T	5	G	0.3889	198	0.00463	216	-0.0128308	0.00157886
5:132408967	A	5	G	0.005051	198	0	216	0.0276034	0.00504761
5:137278682	T	5	C	0.9747	198	0.9722	216	-0.0206118	0.00371432
5:148206885	T	5	C	0.01515	198	0	216	0.0372282	0.00654634
5:157551411	T	5	G	0.3636	198	0.8796	216	-0.0114236	0.00156718
5:172196752	A	5	G	0.9545	198	1	216	0.0235395	0.00403254
5:173362458	A	5	G	0.2879	198	0	216	-0.0165803	0.00166403
5:176637576	T	5	C	0.8737	198	0.9213	216	0.0118037	0.0021375
5:32830521	T	5	C	0.5101	198	0.1944	216	-0.0285107	0.00154538
5:33176567	A	5	G	0.4949	198	0.5231	216	-0.0110118	0.0015184
5:56177743	A	5	G	0.8434	198	0.713	216	0.0115865	0.00197306
5:75003678	T	5	C	0.6465	198	0.06481	216	-0.0166161	0.00162155
5:96244549	T	5	C	0.5556	198	0.6852	216	-0.0119297	0.0017222
6:116387134	T	6	C	0.298	198	0.009259	216	-0.0102818	0.00171527
6:117210052	T	6	C	0.6414	198	0.8009	216	-0.00987138	0.0016416
6:117522156	C	6	G	0.4141	198	0.3056	216	-0.0123109	0.00167958
6:118667522	T	6	C	0.4798	198	0.713	216	0.0117795	0.00152376
6:122146034	A	6	C	0.09091	198	0.5787	216	0.0172454	0.0024742
6:126767600	T	6	C	0.4242	198	0.2824	216	0.0118378	0.00153664
6:127208390	A	6	G	0.5354	198	0.3194	216	0.0211759	0.00151968
6:134209837	T	6	C	0.6515	198	0.9398	216	0.0103909	0.00166677
6:135418635	T	6	C	0	198	0.1991	216	-0.0103305	0.00179653
6:135418916	A	6	G	0.7677	198	0.7731	216	0.00980082	0.00175883
6:139829666	T	6	C	0.5808	198	0.4028	216	-0.0106571	0.00166636
6:143200547	T	6	C	0.5556	198	0.6991	216	-0.00873402	0.00151593
6:147680359	A	6	G	0.4293	198	0.4074	216	0.00962549	0.00152736
6:160543148	T	6	C	0.08081	198	0	216	-0.0168058	0.00301225
6:20679709	A	6	G	0.7172	198	0.3889	216	-0.0102631	0.00170926
6:22125964	T	6	C	0.5606	198	0.1065	216	-0.0117028	0.00154672
6:25641200	T	6	C	0.8232	198	0.8519	216	-0.0221359	0.00202235
6:25914853	A	6	G	0.1111	198	0.162	216	-0.0246735	0.00248535
6:26091179	C	6	G	0.8687	198	0.9954	216	-0.035317	0.00221585
6:26091185	A	6	T	0.9798	198	1	216	-0.0461817	0.00612892
6:26093141	A	6	G	0.05051	198	0	216	0.0374497	0.00309722
6:26405835	A	6	G	0.1768	198	0.1991	216	0.0156035	0.00265919
6:26463660	A	6	G	0.101	198	0.01852	216	-0.0230177	0.00259392
6:27840926	T	6	C	0.9091	198	1	216	0.02435	0.00273022
6:28142276	T	6	C	0.2576	198	0.4583	216	-0.017982	0.00171714
6:28665109	A	6	G	0.6061	198	0.4769	216	0.0162739	0.0015596
6:29191411	A	6	C	0.5354	198	0.1481	216	0.00877169	0.00157637
6:29444121	A	6	G	0.2929	198	0.2593	216	-0.017424	0.0017927
6:29617747	T	6	C	0.1111	198	0.1481	216	0.0120112	0.00209379
6:29700183	A	6	C	0.2273	198	0.1574	216	-0.0156841	0.00187738
6:30032522	A	6	C	0.8889	198	1	216	0.024321	0.00259225
6:30257846	A	6	T	0.05051	198	0	216	0.018504	0.00319608
6:30347720	A	6	G	0.8788	198	0.8796	216	0.0252456	0.00243724
6:30627867	T	6	C	0.9444	198	1	216	-0.0221137	0.00354966
6:30706361	A	6	T	0.1263	198	0.02778	216	-0.0240749	0.00266116
6:31140047	A	6	G	0.2424	198	0.2037	216	-0.016175	0.00191023
6:31142903	A	6	G	0.1061	198	0.2083	216	0.0143631	0.00223076
6:31265490	T	6	C	0.298	198	0.06019	216	-0.0219996	0.00185635
6:31458157	T	6	C	0.2778	198	0.2917	216	-0.0125669	0.00181963
6:31601735	A	6	G	0.0404	198	0	216	0.0256532	0.00378107
6:31610529	A	6	G	0.4798	198	0.7361	216	-0.018215	0.00159562
6:31888869	T	6	G	0.9444	198	0.9398	216	-0.0194682	0.00314102
6:31922254	A	6	C	0.2879	198	0.08333	216	-0.0226794	0.00180471
6:32179896	T	6	C	0.1869	198	0.01389	216	0.0141964	0.0019937
6:32261252	T	6	G	0.9091	198	1	216	0.0311705	0.0025657
6:32339840	A	6	T	0.2778	198	0.2269	216	0.0103428	0.00180486
6:32605884	T	6	C	0.09596	198	0.07407	216	-0.0305421	0.0023846
6:32609323	A	6	G	0	198	0	216	-0.0179564	0.00271642
6:32706719	T	6	C	0.6414	198	0.8657	216	-0.0112413	0.00180933
6:32913246	T	6	C	0.07576	198	0.287	216	-0.0256652	0.00266993
6:33110834	A	6	G	0.3939	198	0.3796	216	0.0101864	0.00159481
6:33536670	T	6	G	0.4091	198	0.5602	216	0.00964365	0.0015874
6:39174922	T	6	C	0.7576	198	0.9815	216	0.0104545	0.00178935
6:43396325	T	6	C	0.4646	198	0.3843	216	-0.00943919	0.00151172
6:43758873	A	6	G	0.5808	198	0.5046	216	0.0151389	0.00153506
6:43806609	A	6	G	0.7374	198	0.287	216	0.0138058	0.00164378
6:44198362	T	6	C	0.9899	198	1	216	0.0378181	0.00472828
6:50683009	T	6	C	0.9394	198	1	216	-0.0197756	0.00267195
6:51611470	T	6	C	0.9242	198	0.2083	216	-0.0140528	0.00214697
6:51890823	A	6	G	0.4697	198	0.0787	216	0.0122238	0.00152621
6:55924962	A	6	G	0.9545	198	1	216	0.0278199	0.00375635
6:79655477	A	6	G	0.4798	198	0.3519	216	0.0151327	0.00151912
6:97063522	C	6	G	0.6869	198	0.4676	216	-0.00923811	0.00163803
7:100453208	T	7	C	0.7929	198	0.9676	216	-0.0166109	0.00196591
7:1083777	A	7	G	0.8485	198	1	216	-0.0120317	0.00214046
7:111580166	T	7	C	0.9899	198	1	216	0.0287543	0.0048183
7:123269118	C	7	G	0.702	198	0.8333	216	-0.009729	0.00166186
7:129663496	T	7	C	0.3788	198	0.01852	216	-0.015553	0.00157465
7:130433384	T	7	C	0.4646	198	0.2407	216	-0.0117039	0.00153672
7:134195690	T	7	C	0.5253	198	0.2963	216	0.00947763	0.00152864
7:139415775	C	7	G	0.2121	198	0.7778	216	-0.0128033	0.00195104
7:149152906	A	7	G	0.5101	198	0.3287	216	-0.0100686	0.00152399
7:150307167	A	7	G	0.7727	198	0.5648	216	0.0109082	0.00178508
7:150667210	T	7	C	0.3485	198	0.7731	216	-0.012405	0.00157145
7:150704843	A	7	G	0.3485	198	0.5556	216	-0.0252495	0.00165909
7:150708035	A	7	T	1	198	1	216	0.0797225	0.0137209
7:151415041	A	7	G	0.7121	198	0.5093	216	-0.0181127	0.00169855
7:27159136	C	7	G	0.1212	198	0.3935	216	0.0176501	0.00259632
7:45077978	A	7	G	0.1162	198	0	216	-0.0164524	0.00269894
7:46008110	A	7	G	0.3485	198	0.3565	216	0.00977128	0.00154325
7:7268431	T	7	C	0.4798	198	0.8519	216	0.00918546	0.00153433
7:72856430	T	7	C	0.803	198	0.662	216	0.0118111	0.00193198
7:89854446	T	7	G	0.5202	198	0.7685	216	0.0114924	0.00171246
7:93569422	A	7	G	0.4192	198	0.3519	216	-0.00975333	0.00152193
7:96410250	A	7	G	0.5303	198	0.4861	216	-0.00914352	0.00152158
7:99696797	T	7	C	0.7222	198	1	216	-0.0119403	0.00170355
7:99702947	A	7	G	0.06566	198	0	216	-0.0142145	0.00254486
8:10470068	T	8	C	0.5253	198	0.3981	216	-0.011413	0.00178951
8:11045161	A	8	G	0.5354	198	0.9537	216	-0.0108076	0.00156497
8:11352541	T	8	C	0.7626	198	0.8704	216	-0.0133295	0.00172994
8:120353267	C	8	G	0.8687	198	0.7917	216	0.0189489	0.00200576
8:129316014	A	8	G	0.3586	198	0.7037	216	-0.00868416	0.00158005
8:135649848	A	8	G	0.2626	198	0.06481	216	0.0105213	0.0017379
8:142367087	T	8	C	0.0404	198	0.1204	216	0.0275614	0.00348819
8:142367246	A	8	G	0.04545	198	0.3194	216	-0.0228976	0.00378115
8:145108151	A	8	G	0.06566	198	0	216	-0.0209922	0.00380754
8:17419461	A	8	G	0.01515	198	0.00463	216	0.0311807	0.00492488
8:23418444	A	8	C	0.4949	198	0.375	216	-0.00852888	0.00151513
8:38095662	T	8	C	0.2727	198	0.009259	216	0.0118148	0.00180044
8:81426196	A	8	C	0.0303	198	0	216	-0.0276828	0.00424934
8:8771154	A	8	C	0.2828	198	0.1435	216	0.0108122	0.00170366
8:9649769	T	8	C	0.2727	198	0.1574	216	0.0131768	0.00164769
9:113169775	T	9	C	0.9747	198	1	216	-0.0315441	0.00426415
9:117166246	A	9	G	0.5	198	0.8009	216	-0.0118985	0.00153218
9:119368245	A	9	G	0.5152	198	0.6019	216	0.00931422	0.00153358
9:128369224	A	9	G	0.5606	198	0.338	216	0.011344	0.00153881
9:128739400	T	9	C	0.5859	198	0.08333	216	-0.0107627	0.00155411
9:136155000	T	9	C	0.197	198	0.0787	216	-0.0288472	0.00201579
9:136501728	T	9	C	0	198	0	216	-0.0839366	0.0127815
9:136501756	C	9	G	0.005051	198	0	216	-0.100526	0.0117676
9:21816758	A	9	G	0.3788	198	0.5046	216	0.00932047	0.00154019
9:22003223	T	9	C	0.3485	198	0.09722	216	-0.00888676	0.00158681
9:34622389	A	9	C	0.5404	198	0.2222	216	0.0087303	0.00152999
9:35906471	T	9	C	0.1566	198	0.06019	216	-0.0214554	0.00196393
9:9261737	A	9	G	0.1313	198	0.2917	216	0.0122783	0.00210145

## Sheet: PP-GRCh37
SNP	A1	CHR	A2	AF_EUR	NCHROBS_EUR	AF_AFR	NCHROBS_AFR	BETA	SD
10:100017453	T	10	G	0.6869	198	0.9444	216	0.0099819	0.00159579
10:104652323	T	10	C	0.06061	198	0.01852	216	-0.0425635	0.00269541
10:104906211	T	10	C	0.9394	198	1	216	0.0455149	0.00273799
10:105194086	T	10	C	0.4343	198	0.4259	216	-0.0146603	0.001542
10:114758349	T	10	C	0.3131	198	0.2407	216	0.016063	0.00167863
10:115789375	T	10	C	0.6667	198	0.5324	216	0.0132639	0.0017014
10:12277992	T	10	C	0.4646	198	0.1296	216	-0.00943555	0.00151567
10:123033549	A	10	G	0.2374	198	0	216	0.0119474	0.00175384
10:124214251	A	10	G	0.1465	198	0.02315	216	0.0139095	0.00230536
10:134459388	A	10	G	0.7576	198	0.9306	216	-0.0114464	0.0018665
10:18708798	A	10	T	0.6364	198	0.8981	216	0.0177073	0.00162207
10:18759629	T	10	C	0.3838	198	0.4769	216	0.0111128	0.00156778
10:20506418	A	10	G	0.6616	198	0.6157	216	-0.00972602	0.00166501
10:21048682	T	10	C	0.6667	198	0.4769	216	-0.0120429	0.00157972
10:22839628	T	10	C	0.6111	198	0.9491	216	0.00966588	0.00162889
10:30335122	T	10	C	0.5707	198	0.9676	216	-0.015791	0.00153505
10:61552692	T	10	G	0.4646	198	0.213	216	0.00994448	0.00155477
10:63524591	T	10	C	0.1869	198	0.02315	216	-0.0152655	0.00194839
10:69664959	A	10	C	0.702	198	0.03241	216	-0.0106657	0.00159589
10:75562108	A	10	G	0.1263	198	0.1296	216	0.0207307	0.00231402
10:75902177	A	10	G	0.6566	198	0.4259	216	-0.00923823	0.00153691
10:76180335	T	10	C	0.3737	198	0.9769	216	0.00915537	0.00155139
10:96035980	T	10	C	0.904	198	0.9907	216	0.0220066	0.00246815
10:96563757	A	10	G	0.3737	198	0	216	0.00999287	0.00159995
11:100470306	A	11	G	0.4242	198	0.4306	216	0.0102977	0.00151274
11:107197640	T	11	C	0.6616	198	0.7963	216	-0.0095497	0.00159406
11:117283676	T	11	C	0.3586	198	0.3148	216	0.0187084	0.00155598
11:118486067	T	11	C	0.4545	198	0.4954	216	-0.010056	0.00153116
11:130275749	T	11	C	0.7778	198	1	216	-0.0245768	0.00197841
11:130278773	T	11	C	0.01515	198	0	216	0.0456925	0.00760907
11:130417573	A	11	G	0.5202	198	0.4676	216	-0.0107366	0.00151805
11:16389594	T	11	C	0.7828	198	0.9306	216	-0.00997625	0.00181925
11:17409572	T	11	C	0.3838	198	0	216	0.0163529	0.00158336
11:1874072	A	11	G	0.3333	198	0.1111	216	0.0154918	0.00176402
11:1941946	T	11	C	0.5657	198	0.7731	216	-0.0166669	0.00151179
11:30394734	A	11	G	0.2424	198	0.7222	216	0.0141626	0.00166992
11:32405355	A	11	C	0.2778	198	0.4676	216	0.00936035	0.00169269
11:47306585	A	11	G	0.1212	198	0.3981	216	-0.0179381	0.00200818
11:47370041	T	11	C	0.8485	198	0.963	216	-0.0141368	0.0022561
11:47701528	A	11	C	0.5101	198	0.6065	216	-0.0146328	0.00155014
11:48146622	A	11	G	0.1465	198	0.2963	216	0.0127176	0.00207635
11:48285906	T	11	C	0.1162	198	0.3426	216	-0.021498	0.00223502
11:50367359	T	11	C	0.8838	198	0.9676	216	0.0198374	0.00237099
11:55123720	T	11	C	0.101	198	0.03241	216	-0.018103	0.00230179
11:55563900	T	11	C	0.7626	198	0.6806	216	0.013887	0.00175899
11:55904382	A	11	C	0.899	198	0.9676	216	0.0174521	0.00233469
11:56180753	A	11	G	0.101	198	0.04167	216	-0.0183589	0.00237031
11:57381989	A	11	G	0.2475	198	0.1019	216	-0.0144684	0.00192927
11:58207203	T	11	C	0.2121	198	0.2639	216	-0.0128434	0.00186474
11:65249145	A	11	G	0.7475	198	0.8148	216	-0.0122273	0.00191808
11:65391317	A	11	G	0.2071	198	0.25	216	-0.0106804	0.0018024
11:828916	A	11	G	0.7222	198	0.4907	216	0.0135802	0.00178599
11:89182666	A	11	C	0.005051	198	0	216	-0.0866561	0.0124774
11:89182686	T	11	C	0.9949	198	1	216	0.111486	0.0159632
11:89228425	A	11	G	0.2929	198	0.9722	216	-0.0173502	0.00161965
11:89345025	T	11	C	0.596	198	0.4861	216	-0.0100954	0.00157586
11:92708710	C	11	G	0.7424	198	0.9676	216	-0.0105244	0.00170677
11:9769562	C	11	G	0.3636	198	0.5	216	-0.00924952	0.00159351
11:9879838	T	11	C	0.1061	198	0	216	0.0191796	0.00237802
12:114837349	A	12	C	0.005051	198	0	216	-0.100231	0.0112802
12:115094260	A	12	G	0.5404	198	0.9306	216	0.00842017	0.00152343
12:115552437	A	12	G	0.6162	198	0.5509	216	0.0144817	0.00154283
12:115891403	T	12	C	0.5859	198	0.8194	216	0.00930177	0.00153345
12:20230639	A	12	G	0.8081	198	1	216	0.0248731	0.00195636
12:20586821	A	12	G	0.6465	198	0.7454	216	0.00960938	0.00163257
12:24770878	A	12	G	0.8636	198	0.9861	216	-0.0160373	0.00213535
12:26453283	A	12	G	0.7727	198	0.838	216	-0.0106783	0.00189066
12:27965150	T	12	C	0.2172	198	0	216	-0.0137841	0.00192651
12:427575	A	12	G	0.803	198	0.6991	216	-0.0101201	0.00169084
12:48143315	A	12	G	0.9848	198	1	216	0.0422724	0.00731572
12:48723595	A	12	G	0.1869	198	0.06944	216	0.0143397	0.00187381
12:49087325	T	12	C	0.9798	198	1	216	-0.030428	0.00517155
12:49399132	C	12	G	0.0303	198	0	216	0.0334193	0.00421811
12:49993678	T	12	C	0.08081	198	0.213	216	-0.0152192	0.00263048
12:54437752	T	12	G	0.7323	198	0.5231	216	0.0155319	0.00245434
12:57527283	T	12	C	0.6465	198	0.4954	216	-0.0108337	0.00153189
12:66351826	T	12	C	0.5152	198	0.4583	216	-0.0139445	0.00151611
12:90008959	A	12	G	0.8788	198	0.9213	216	0.0349026	0.00201565
12:94769769	A	12	G	0.08081	198	0	216	-0.0260371	0.00282755
13:27879526	A	13	G	0.8434	198	1	216	0.0147132	0.00235672
13:47243196	C	13	G	0.9394	198	1	216	0.0163358	0.00290788
14:100133942	T	14	C	0.5758	198	0.7824	216	-0.0122258	0.00154561
14:100625902	T	14	C	0.7222	198	0.8194	216	-0.0115086	0.00179387
14:23761094	T	14	C	0.3283	198	0.7269	216	0.0144253	0.00160635
14:23828893	A	14	G	0.1111	198	0.1806	216	-0.019033	0.00269851
14:23865885	A	14	G	0.2828	198	0.6713	216	-0.0260228	0.00160248
14:54107791	A	14	G	0.5556	198	0.3565	216	-0.0110135	0.00152693
14:73422259	C	14	G	0.8889	198	0.9537	216	-0.0192169	0.00271278
14:93103309	T	14	C	0.1212	198	0.08333	216	-0.0112654	0.00200107
15:22969232	A	15	G	0.1364	198	0.7083	216	0.0111096	0.00202777
15:48702873	A	15	G	0.7071	198	0.4167	216	0.0154465	0.00169302
15:50932357	T	15	C	0.5354	198	0.3472	216	-0.0130421	0.00150743
15:62864393	A	15	C	0.6364	198	0.338	216	-0.00904743	0.00161719
15:63359564	A	15	C	0.4192	198	0.5833	216	0.0114932	0.00151937
15:67702907	A	15	C	0.4848	198	0.6991	216	0.00937204	0.00152728
15:74229065	A	15	G	0.6162	198	0.7222	216	0.00913199	0.00159118
15:75077367	A	15	C	0.6818	198	0	216	-0.00985657	0.00163386
15:79141784	T	15	C	0.5455	198	0.5278	216	0.0164561	0.00167311
15:86123019	T	15	C	0.697	198	0.6157	216	0.00889307	0.00158361
15:91416550	A	15	C	0.4949	198	0.9074	216	0.0200127	0.00155603
16:2086421	T	16	C	0.005051	198	0	216	-0.0731848	0.0111927
16:24801737	A	16	G	0.1667	198	0.1296	216	-0.0195607	0.00192765
16:30666367	T	16	C	0.197	198	0.4491	216	-0.0101433	0.0017456
16:30936081	A	16	G	0.1818	198	0.3148	216	-0.0116835	0.00179189
16:4432029	A	16	C	0.2576	198	0.4398	216	0.0111957	0.00183041
16:4751045	T	16	C	0.5606	198	0.4769	216	0.00846948	0.00152015
16:4942099	T	16	C	0.5404	198	0	216	0.00901998	0.00153261
16:58622178	A	16	G	0.7525	198	0.8796	216	-0.0130713	0.00173485
16:69782855	T	16	C	0.6667	198	0.08796	216	0.0120273	0.00177762
16:71885423	A	16	G	0.8081	198	1	216	-0.0118089	0.001863
16:72184566	T	16	C	0.197	198	0	216	-0.0127056	0.0021062
16:72184629	T	16	C	0.1111	198	0	216	0.0181805	0.00258099
16:72830539	C	16	G	0.9242	198	1	216	-0.0388928	0.00371131
16:75390316	A	16	T	0.5909	198	0.3241	216	0.0212844	0.00183083
16:89613123	A	16	G	0.8687	198	1	216	-0.0116057	0.00195198
16:89986117	T	16	C	0.1263	198	0	216	0.0147345	0.00268934
17:1372839	T	17	C	0.005051	198	0	216	0.0662991	0.00747634
17:17715101	A	17	G	0.2828	198	0.2176	216	0.00957569	0.00165892
17:2203167	T	17	G	0.6667	198	0.6991	216	-0.011694	0.00173753
17:26694861	A	17	G	0.4596	198	0.6528	216	-0.00847713	0.00150952
17:26817537	A	17	G	0.202	198	0.1898	216	-0.0103264	0.00187058
17:40065774	T	17	G	0.8636	198	0.8981	216	-0.0156212	0.00230123
17:40466092	A	17	G	0.6111	198	0	216	0.011508	0.00159063
17:41004637	A	17	G	0.1616	198	0	216	-0.0227123	0.00250236
17:42927721	A	17	G	0.3889	198	0.2454	216	-0.0105239	0.00154682
17:43183108	A	17	G	0.3586	198	0.02315	216	0.0200361	0.00174501
17:43805194	T	17	G	0.4192	198	0.1204	216	-0.0099496	0.00153243
17:44248848	A	17	G	0.2121	198	0	216	0.0200693	0.00201727
17:45013271	T	17	C	0.8737	198	1	216	-0.0410733	0.00219694
17:46000406	T	17	C	0.8434	198	0.9861	216	-0.0147403	0.00212176
17:46123932	T	17	C	0.8586	198	1	216	0.0160506	0.00223926
17:46262171	T	17	C	0.6212	198	0.3241	216	0.00936547	0.00156995
17:46607958	A	17	T	0.202	198	0.05556	216	0.0139513	0.00194612
17:46688256	T	17	C	0.1212	198	0.2083	216	-0.0201964	0.00259307
17:57963537	A	17	G	0.5606	198	0.5046	216	-0.00992303	0.00151677
17:59017025	T	17	C	0.8586	198	0.5648	216	-0.012007	0.00210488
17:59483766	T	17	C	0.7525	198	0.1852	216	0.0165989	0.0016938
17:62408299	A	17	G	0.4192	198	0.412	216	-0.0122596	0.00153022
17:6524298	A	17	T	0.3586	198	0.1343	216	0.0184355	0.00180209
17:65988049	T	17	C	0.2727	198	0.713	216	-0.0103202	0.00180539
17:7163739	A	17	G	0.404	198	0.09722	216	-0.00895906	0.00163855
17:7536527	A	17	G	0.1263	198	0	216	-0.021978	0.00236124
17:76799860	T	17	C	0.5	198	0.4306	216	0.00858388	0.00151663
18:34289285	T	18	G	0.0101	198	0	216	0.033175	0.0051684
18:3457606	T	18	C	0.05556	198	0	216	-0.0172197	0.00286014
18:57839769	A	18	C	0.2576	198	0.3657	216	-0.00980502	0.00177426
19:11304404	T	19	C	0.08081	198	0.03241	216	0.0160946	0.00275542
19:11526765	T	19	G	0.4293	198	0.2037	216	-0.0172646	0.00152284
19:15295134	A	19	G	0.6919	198	0.1944	216	0.0104761	0.00170283
19:2226772	C	19	G	0.1212	198	0.412	216	0.0221994	0.00222751
19:31863085	A	19	G	0.3434	198	0.4583	216	0.0104943	0.00154044
19:33899065	A	19	G	0.6667	198	0.5972	216	-0.0099568	0.00161681
19:41038574	A	19	G	0.5	198	0.4444	216	0.00958881	0.00151933
19:41117300	A	19	G	0.0202	198	0	216	-0.0572613	0.00679331
19:41869392	T	19	C	0.3081	198	0.1389	216	0.0130461	0.00164733
19:42837906	A	19	G	0	198	0	216	0.211727	0.0356151
19:45412079	T	19	C	0.06566	198	0.1065	216	-0.0296243	0.00304644
19:46181392	C	19	G	0.1768	198	0.0787	216	0.0134329	0.00190003
19:50139932	T	19	C	0.005051	198	0	216	0.0591063	0.00919667
19:7184762	A	19	G	0.7273	198	0.5556	216	0.0104826	0.00169606
19:7224431	A	19	G	0.4091	198	0.2546	216	-0.0170909	0.00153225
1:10796866	T	1	C	0.6263	198	0.8194	216	-0.0166548	0.00161488
1:116310967	T	1	C	0.6919	198	0.5	216	-0.0104857	0.0016446
1:11862778	A	1	G	0.8434	198	0.912	216	0.0319584	0.00205658
1:1354515	C	1	G	0.9293	198	0.1296	216	0.0201336	0.00279146
1:150551327	A	1	G	0.005051	198	0	216	-0.0375492	0.00634443
1:153662423	A	1	G	0.01515	198	0	216	0.0461602	0.00621022
1:15792426	C	1	G	0.7727	198	0.213	216	0.0130439	0.00190157
1:16042766	T	1	C	0.7374	198	0.2407	216	0.0165739	0.00172866
1:169099483	A	1	G	0.8687	198	1	216	-0.0175524	0.00229698
1:176833497	C	1	G	0.1263	198	0.00463	216	-0.0154278	0.00272191
1:208024820	T	1	C	0.1061	198	0	216	-0.019448	0.00247565
1:208128722	A	1	G	0.5051	198	0.412	216	-0.00988827	0.00157235
1:219750717	T	1	G	0.2879	198	0.03241	216	-0.0161591	0.00167796
1:230845794	A	1	G	0.5909	198	0.0787	216	-0.00999297	0.00153798
1:234726012	A	1	C	0.7071	198	0.713	216	0.00938264	0.00161875
1:28800380	A	1	C	0.2475	198	0.2778	216	-0.00951669	0.00169218
1:3328659	T	1	C	0.1667	198	0.1343	216	0.012204	0.0021858
1:38289383	T	1	C	0.7121	198	0.9444	216	-0.0152977	0.00166065
1:46493460	T	1	G	0.5657	198	0.5139	216	-0.00910836	0.00152285
1:50852769	T	1	C	0.4949	198	0.7917	216	-0.00873417	0.00151208
1:56965664	T	1	C	0.09091	198	0.1667	216	-0.0239121	0.00258979
1:59787350	T	1	G	0.6818	198	0.4167	216	0.00875146	0.00157856
1:6278414	A	1	G	0.6364	198	0.25	216	0.0117993	0.00158895
1:89123443	T	1	C	0.6162	198	0.6667	216	-0.0144528	0.00153821
1:89388944	A	1	C	0.5	198	0.5417	216	-0.0101697	0.00153088
20:10603750	A	20	G	0.1818	198	0	216	0.0236732	0.00207862
20:10965998	A	20	G	0.5202	198	0.5139	216	0.00890981	0.0015296
20:33587198	C	20	G	0.1818	198	0.1574	216	0.0125585	0.00195284
20:34025983	A	20	G	0.702	198	0	216	-0.0119091	0.00159346
20:36841914	A	20	G	0.4343	198	0.1111	216	0.00987935	0.00154949
20:42826350	A	20	C	0.8838	198	0.3796	216	-0.014648	0.00212741
20:57758720	A	20	G	0.9394	198	0.8009	216	-0.0195905	0.00229127
20:60901762	T	20	C	0.04545	198	0	216	-0.025781	0.00426654
20:62422080	T	20	C	0.8535	198	0.8056	216	-0.0128773	0.00226246
20:62695931	A	20	G	0.4242	198	0.3333	216	-0.0103342	0.00155144
21:16339172	C	21	G	0.1111	198	0	216	0.0151519	0.00250335
21:30106926	A	21	G	0.2525	198	0.7083	216	0.0110471	0.00172701
21:35599128	T	21	C	0.1667	198	0.2269	216	-0.014453	0.00223868
21:47423509	T	21	C	0.2929	198	0.01852	216	-0.0118882	0.00216987
22:19969106	A	22	G	0.6717	198	0.3796	216	-0.0158425	0.00159725
22:20127554	A	22	G	0.601	198	0.4676	216	0.00948472	0.00154931
22:21964761	A	22	G	0.1768	198	0.09722	216	-0.0115885	0.00192676
22:29451671	A	22	G	0.5909	198	0.7917	216	0.00844977	0.00151831
22:40729614	A	22	G	0.8586	198	0.8843	216	-0.0219844	0.00197842
22:45728370	A	22	G	0.2475	198	0.9028	216	0.012046	0.00173511
2:164731394	T	2	C	0.4242	198	0.4491	216	0.0130519	0.0015431
2:165047746	A	2	G	0.4444	198	0.6528	216	-0.014086	0.00153873
2:165528876	T	2	C	0.4394	198	0.8056	216	-0.0102258	0.00156424
2:169763148	T	2	C	0.3182	198	0	216	-0.0153181	0.00168993
2:177016728	T	2	C	0.6768	198	0.5694	216	-0.0144596	0.00165397
2:179498042	T	2	C	0.8939	198	1	216	-0.0142072	0.0024507
2:179721046	A	2	G	0.101	198	0	216	-0.0202883	0.00272347
2:179839888	A	2	G	0.0303	198	0	216	-0.03639	0.00408671
2:201086663	T	2	G	0.5253	198	0.3889	216	0.00957254	0.00151122
2:203846817	A	2	T	0.8535	198	0.9907	216	-0.0231332	0.00232338
2:204154552	T	2	C	0.5202	198	0.1065	216	-0.0138941	0.00152525
2:20888265	A	2	G	0.8182	198	1	216	0.0132507	0.00177078
2:21225753	T	2	C	0.1869	198	0.1759	216	-0.0112057	0.00196291
2:216304384	T	2	C	0.2172	198	0.1296	216	0.0212046	0.0017508
2:217682779	A	2	C	0.5202	198	0.4306	216	0.00855454	0.0015357
2:218683154	A	2	G	0.3737	198	0.1435	216	0.00888088	0.00154501
2:231248261	T	2	C	0.1263	198	0.2222	216	-0.0120193	0.00219514
2:238672703	C	2	G	0.7879	198	0.6574	216	0.0110618	0.00176734
2:25276284	A	2	G	0.1263	198	0.1806	216	-0.0132654	0.00229635
2:27887034	A	2	C	0.5707	198	0.2731	216	-0.00899923	0.00152666
2:28645120	A	2	C	0.5606	198	0.4213	216	0.011488	0.00150957
2:33361425	A	2	G	0.2778	198	0.07407	216	-0.00971716	0.00168186
2:36690242	T	2	C	0.2525	198	0.6111	216	0.00983041	0.00169581
2:37559355	A	2	C	0.2778	198	0.6991	216	-0.0117094	0.00183408
2:43625184	A	2	T	0.2626	198	0.2454	216	-0.0109834	0.00173976
2:46353166	A	2	G	0.7071	198	0.537	216	-0.0114997	0.00159495
2:54035508	C	2	G	0.06061	198	0.06944	216	0.0182631	0.00309157
2:56111309	T	2	C	0.2323	198	0.03704	216	0.0117208	0.00177614
2:60608759	T	2	C	0.596	198	0.9213	216	-0.0112995	0.00155642
2:65296798	A	2	G	0.1566	198	0	216	-0.0141534	0.00211671
2:65299298	A	2	C	0.07576	198	0.08796	216	-0.0127542	0.00229351
2:71633389	T	2	C	0.5909	198	0.1898	216	-0.0114286	0.00152473
2:96795608	T	2	G	0.6616	198	0.7454	216	0.0138623	0.00155951
3:101476645	T	3	C	0	198	0	216	0.0942428	0.0131023
3:11400249	T	3	C	0.6061	198	0.4583	216	0.0157685	0.00155405
3:12393125	C	3	G	0.904	198	1	216	0.0169928	0.00242837
3:14175262	T	3	C	0.7374	198	0.5648	216	-0.00973488	0.0016303
3:151899704	A	3	T	0.6566	198	0.8194	216	0.00898771	0.00160945
3:160168769	T	3	C	0.4899	198	0.4722	216	0.00977376	0.00150868
3:169100899	A	3	G	0.5505	198	0.3843	216	-0.0101795	0.00150671
3:169514585	A	3	T	0.7424	198	0.9583	216	0.011927	0.00181735
3:27416013	T	3	C	0.4545	198	0.3194	216	0.0101267	0.00151913
3:36979042	A	3	G	0.3687	198	0.6528	216	0.00904973	0.0015173
3:37366459	A	3	C	0.4545	198	0.1296	216	-0.0110648	0.00156283
3:38766675	A	3	G	0.4293	198	0.009259	216	0.00907187	0.00155327
3:41725005	A	3	G	0.9596	198	0.2407	216	0.0342479	0.00436834
3:41996136	T	3	C	0.2374	198	0.7315	216	-0.0426608	0.00204343
3:49210732	A	3	C	0.2525	198	0.3843	216	0.010653	0.00182845
3:52258372	T	3	C	0.5354	198	0.4444	216	-0.012022	0.00163363
3:52584787	T	3	C	0.6768	198	0.8472	216	-0.0139668	0.00157217
3:63982082	A	3	G	0.3535	198	0.6065	216	-0.00964636	0.00162369
3:66434643	T	3	C	0.697	198	0.8565	216	0.014296	0.00166835
3:85015779	A	3	G	0.5758	198	0.662	216	-0.00888609	0.00151267
3:85460131	T	3	C	0.6111	198	0.06944	216	0.0106844	0.00155785
3:99886662	A	3	G	0.1313	198	0.02778	216	-0.0135443	0.00196048
4:100239319	T	4	C	0.01515	198	0	216	-0.063242	0.00622499
4:10140259	T	4	C	0.4899	198	0.5694	216	0.00879655	0.00150769
4:104059542	A	4	G	0.1768	198	0	216	0.0124005	0.00190086
4:111431444	A	4	G	0.005051	198	0	216	0.0444463	0.00701803
4:156289917	A	4	G	0.2222	198	0.00463	216	0.012872	0.00181844
4:17972372	A	4	G	0.6465	198	0.5556	216	0.00926888	0.00169757
4:3451109	A	4	G	0.08586	198	0.0787	216	0.0251276	0.00258732
4:3473139	A	4	G	0.6414	198	0.3565	216	-0.00926863	0.00153031
4:48493237	A	4	G	0.4899	198	0.1667	216	-0.0121487	0.00160546
4:48988450	A	4	C	0.4646	198	0.1296	216	-0.00880238	0.00152292
4:55092626	T	4	C	0.7172	198	0.2546	216	-0.0125753	0.001674
4:77412140	A	4	G	0.4596	198	0.0787	216	-0.00963519	0.00159364
4:7887500	T	4	C	0.3838	198	0.9352	216	-0.0128109	0.00154351
4:81184341	A	4	T	0.7677	198	0.8889	216	-0.0240151	0.00166385
4:8293193	A	4	G	0	198	0	216	-0.04306	0.00755242
4:95496882	T	4	C	0.3081	198	0.09722	216	-0.0102006	0.00165147
5:103867339	A	5	G	0.5303	198	0.4861	216	-0.00916858	0.00160564
5:122471989	T	5	C	0.5859	198	0.4907	216	-0.0182005	0.00156103
5:122682334	T	5	C	0.02525	198	0.04167	216	-0.0388423	0.00460574
5:122714092	A	5	G	0.01515	198	0	216	-0.0627183	0.0109158
5:122855416	A	5	G	0.5859	198	0.8333	216	-0.0138896	0.00158286
5:127522543	T	5	C	0.2071	198	0.213	216	0.0113225	0.00183953
5:140115303	A	5	G	0.399	198	0.7176	216	0.0115082	0.00152629
5:147805120	T	5	C	0.7121	198	0.6667	216	0.0109452	0.00171638
5:156139569	A	5	G	0.8535	198	1	216	0.0145731	0.00230569
5:158258461	T	5	C	0.6212	198	0.3102	216	0.018367	0.00154336
5:32694942	T	5	C	0.2828	198	0.3333	216	0.0134988	0.00203789
5:32830521	T	5	C	0.5101	198	0.1944	216	-0.026031	0.00154016
5:53298025	A	5	G	0.2727	198	0.3287	216	0.0119332	0.0017873
5:55806751	A	5	G	0.2576	198	0.4074	216	-0.0116187	0.00171028
5:71519664	T	5	C	0.4596	198	0.3843	216	0.0119841	0.00156501
6:108988184	A	6	G	0.7273	198	0.02315	216	-0.00980571	0.00170573
6:121748542	A	6	G	0.2626	198	0.06019	216	0.0157957	0.00196753
6:122158270	A	6	G	0.09091	198	0.5648	216	-0.027595	0.00247712
6:12296255	T	6	G	0.2222	198	0.1852	216	0.0110302	0.00184401
6:126661502	T	6	G	0.101	198	0.05093	216	-0.015701	0.00272743
6:127208390	A	6	G	0.5354	198	0.3194	216	0.0124119	0.00151328
6:12903957	A	6	G	0.6313	198	0.9722	216	0.0203379	0.00154017
6:143823112	A	6	G	0.1768	198	0.08796	216	0.0109127	0.00181925
6:152009638	A	6	G	0.5051	198	0.6667	216	0.00850654	0.00154875
6:159621087	T	6	C	0.0404	198	0	216	0.0297224	0.00323774
6:25914853	A	6	G	0.1111	198	0.162	216	0.0197788	0.00246534
6:26107463	A	6	G	0.1465	198	0.213	216	0.0123199	0.00214587
6:26505362	A	6	G	0.4747	198	0.4074	216	-0.0114161	0.00152681
6:27128307	T	6	G	0.5909	198	0.01852	216	-0.0139649	0.00156468
6:27775674	A	6	G	0.904	198	0.787	216	-0.0197457	0.00246044
6:28294550	T	6	C	0.6768	198	0.02315	216	-0.013236	0.00160264
6:28776117	A	6	G	0.09596	198	0.1204	216	0.0191246	0.0026515
6:29191411	A	6	C	0.5354	198	0.1481	216	-0.0117206	0.00155997
6:29442701	T	6	C	0.1061	198	0	216	0.0179004	0.00262484
6:29835073	A	6	G	0.3434	198	0.4352	216	-0.0114715	0.00208391
6:30032522	A	6	C	0.8889	198	1	216	-0.0162322	0.0025585
6:30328357	T	6	C	0.1162	198	0.02315	216	0.0160861	0.00252609
6:30603519	A	6	G	0.1263	198	0.00463	216	0.0144027	0.00244139
6:30890431	A	6	G	0.2828	198	0.6296	216	-0.0103548	0.00176581
6:31083813	T	6	C	0.2626	198	0.1111	216	-0.0116741	0.00179646
6:31327660	A	6	G	0.1667	198	0.06019	216	0.0141664	0.00235878
6:31336250	A	6	G	0.5657	198	0.7917	216	-0.0140075	0.00162628
6:31601735	A	6	G	0.0404	198	0	216	0.0286284	0.00374895
6:31610384	T	6	C	0.6465	198	0.5648	216	0.0213992	0.00169103
6:31718602	A	6	G	0.09091	198	0.009259	216	-0.0250717	0.00264919
6:31894626	A	6	G	0.6263	198	0.9259	216	-0.0143197	0.00163779
6:32136547	T	6	G	0.4242	198	0.3333	216	-0.0210315	0.00162502
6:32337630	A	6	G	0.6263	198	0.2454	216	0.0102016	0.0015973
6:32609806	T	6	C	0.1465	198	0.2269	216	0.018714	0.00211692
6:32832667	T	6	C	0.4444	198	0.3148	216	-0.00986799	0.00156741
6:36198577	C	6	G	0.6465	198	0.3565	216	-0.00966765	0.0016571
6:36632688	T	6	C	0.5202	198	0.03241	216	0.0102907	0.00151553
6:43270151	T	6	C	0.298	198	0.6898	216	0.0153581	0.0016397
6:53989526	A	6	G	0.6869	198	0.4583	216	-0.00887804	0.00156845
6:55924005	T	6	C	0.005051	198	0	216	0.201374	0.0245438
6:55924962	A	6	G	0.9545	198	1	216	-0.0417501	0.00374686
6:55935568	A	6	C	0	198	0	216	0.331396	0.0241806
6:56033094	A	6	G	0.05556	198	0	216	0.0246673	0.00290721
6:56035643	A	6	G	1	198	1	216	-0.154099	0.0201829
6:7211818	A	6	G	0.4798	198	0.3241	216	-0.010737	0.00152668
6:7725760	A	6	T	0.5	198	0.7269	216	-0.0138285	0.00152996
6:97063522	C	6	G	0.6869	198	0.4676	216	-0.00900925	0.00163171
7:100453208	T	7	C	0.7929	198	0.9676	216	0.0211698	0.00195591
7:116186241	A	7	G	0.4091	198	0.7685	216	0.0132295	0.00152881
7:127430974	T	7	G	0.3687	198	0.4583	216	-0.00856687	0.00157032
7:131195959	T	7	C	0.4545	198	0.02315	216	0.00845137	0.00152061
7:139415775	C	7	G	0.2121	198	0.7778	216	-0.0117386	0.00194422
7:151415041	A	7	G	0.7121	198	0.5093	216	-0.013849	0.00169054
7:155531080	A	7	G	0.8081	198	0.2361	216	-0.0110786	0.0019025
7:19036775	T	7	C	0.8889	198	0.7917	216	-0.0300132	0.00249081
7:25871109	T	7	C	0.1616	198	0.01852	216	0.0118903	0.00190099
7:27223563	T	7	G	0.5808	198	0.4954	216	0.00907482	0.00154948
7:44229068	T	7	C	0.2071	198	0.1528	216	0.0140572	0.00202319
7:46008110	A	7	G	0.3485	198	0.3565	216	-0.0348076	0.00153838
7:46206780	A	7	G	0.601	198	0.5648	216	-0.0107827	0.0015427
7:89854446	T	7	G	0.5202	198	0.7685	216	-0.012001	0.00170587
7:91503228	T	7	C	0.4848	198	0.1343	216	0.00947536	0.00155188
7:91974757	A	7	G	0.4697	198	0.6667	216	-0.0107053	0.00151729
7:92248076	T	7	C	0.3485	198	0.3426	216	-0.0275319	0.00165168
8:10470068	T	8	C	0.5253	198	0.3981	216	-0.011415	0.0017777
8:110027347	T	8	C	0.5253	198	0.2639	216	0.00982255	0.00153279
8:11045161	A	8	G	0.5354	198	0.9537	216	-0.0119248	0.00155602
8:120224806	A	8	G	0.7323	198	0.9398	216	0.0105037	0.00180461
8:120353267	C	8	G	0.8687	198	0.7917	216	-0.0420475	0.00199926
8:13273477	T	8	G	0.3485	198	0.1991	216	0.010219	0.001594
8:135614553	C	8	G	0.005051	198	0	216	-0.0791413	0.0119586
8:142222445	T	8	C	0.4141	198	0.1343	216	-0.0100058	0.00153688
8:33342018	T	8	G	0.3535	198	0.537	216	0.00942729	0.00152899
8:38095662	T	8	C	0.2727	198	0.009259	216	0.0120635	0.00179288
8:76776862	A	8	G	0.4848	198	0.5093	216	-0.012258	0.00150826
8:8560602	T	8	C	0.1869	198	0.1343	216	0.0102127	0.00175474
8:92091710	T	8	C	0.6313	198	0.2593	216	0.0089125	0.00153638
8:9649769	T	8	C	0.2727	198	0.1574	216	0.00894651	0.00163909
9:101748356	A	9	G	0.6364	198	0.213	216	0.0135908	0.00155441
9:113169775	T	9	C	0.9747	198	1	216	-0.0326203	0.00425158
9:123850770	A	9	G	0.6414	198	0.1991	216	-0.0149943	0.00164574
9:125713526	T	9	G	0.1616	198	0.9907	216	-0.0186347	0.00222173
9:127177161	A	9	G	0.6162	198	0.4213	216	0.0107052	0.00151737
9:127639695	T	9	C	0.1263	198	0	216	0.0158882	0.0021659
9:127975654	T	9	C	0.1465	198	0.1065	216	0.0276333	0.00216491
9:139110654	T	9	C	0.2677	198	0	216	0.00952827	0.00164363
9:16915021	T	9	C	0.6667	198	0.3287	216	-0.0101835	0.00161334
9:22125503	C	9	G	0.4444	198	0.213	216	0.00887672	0.00153616

[truncated: 19 more sheets: HDL-GRCh38, LDL-GRCh38, TG-GRCh38, TC-GRCh38, RBC-GRCh38, HGB-GRCh38, BAS-GRCh38, HCT-GRCh38, MCH-GRCh38, MCV-GRCh38, MCHC-GRCh38, RDW-GRCh38, WBC-GRCh38, NEU-GRCh38, LYM-GRCh38, MON-GRCh38, EOS-GRCh38, PLT-GRCh38, MPV-GRCh38]
